# Supplementary material for: High carbon emissions from thermokarst lakes of Western Siberia
Source: Nat Commun. 2019 Apr 4;10:1552. doi: 10.1038/s41467-019-09592-1 (PMC6449335; doi:10.1038/s41467-019-09592-1)
Supplement: Supplementary file 3 — Supplementary Data 1 [file 41467_2019_9592_MOESM3_ESM.xlsx]

## Sheet: seasonal data
ID	Sampling_date	Season	Permafrost_zone	Slope_mean	Slope_SD	R2_mean	R2_SD	Number_of_observations_recorded_by_chamber_mean	Piston_velocity_m_min-1_mean	Piston_velocity_m_min-1_SD	CO2_flux_g_C_m-2_d-1_mean	CO2_flux_g_C_m-2_d-1_SD	CH4_flux_g_C_m-2_d-1_mean	CH4_flux_g_C_m-2_d-1_SD	Total_C_flux_g_C_m_2_d_1_mean	pH	Average_depth_m	O2_µmol_L-1	O2_mg_L-1	O2_%	Water_t_°C	Air_t_°C	Pr_mbar	pCO2_ppmv	pCH4_ppmv	Conductivity_µS_cm-1	SUVA254	DOC_mg_L-1	DIC_mg_L-1	PO4_µg_P_L-1	NO3_µg_N_L-1	NH4_µg_N_L-1	DIN_µg_L-1	TP_µg_L-1
LKg1	2016-05-20 16:21:00	Ice off	Isolated	4.193	0.691	0.972	0.005	20	0.004	0.001	0.432	0.071	0.026	0.004	0.458	4.51	1.75	646.29	10.34	112.8	19.6	19.475	1018	567.424	8.12184	12	3.511	10.4	0.384	0	0.306	75.825	76.132	9.154
LKg2	2016-05-20 17:23:00	Ice off	Isolated	10.066	0.831	0.995	0	13	0.007	0.001	1.028	0.085	0.304	0.025	1.332	4.34	1.4	651.291	10.42	114.4	19.9	19.475	1018	618.121	31.6723	18	3.404	13.73	0.285	0.074	1.757	6.676	8.432	5.338
LKg3	2016-05-20 17:58:00	Ice off	Isolated	30.355	6.698	0.999	0	10.5	0.081	0.016	2.947	0.57	0.693	0.134	3.64	4.96	1.35	463.779	7.42	83.6	21.2	19.475	1018	459.408	8.25069	10	4.162	11.25	0.434	0.791	8.141	160.179	168.321	10.112
LKg4	2016-05-21 12:34:00	Ice off	Isolated	7.402	NA	0.997	NA	17	0.002	NA	0.652	NA	NA	NA	0.652	4.76	0.2	606.288	9.7	115.4	24.1	20.238	1018	880.115	NA	11	3.24	12.7	0.369	1.787	0	3.781	3.781	17.693
LKg5	2016-05-21 13:14:00	Ice off	Isolated	25.083	NA	0.994	NA	9	0.003	NA	2.373	NA	0.283	NA	2.656	4.54	1	541.284	8.66	98.3	21.6	20.238	1018	1569.41	64.2211	17	3.272	12.26	0.252	2.169	1.269	186.888	188.157	4.953
LKg6	2016-05-21 13:44:00	Ice off	Isolated	11.588	1.659	0.981	0.015	15	0.011	0.002	1.145	0.164	0.131	0.019	1.277	4.52	1.2	615.663	9.85	108.3	20	20.238	1018	558.086	11.2104	15	3.215	11.01	0.363	2.746	2.348	147.331	149.679	9.004
LKg7	2016-05-21 15:21:00	Ice off	Isolated	20.215	NA	0.989	NA	20	0.009	NA	1.768	NA	0.482	NA	2.249	4.2	1	583.786	9.34	107.2	22.2	20.238	1018	703.315	37.1692	31	3.444	16.39	0.293	0	1.429	4.536	5.965	5.634
LKg8	2016-05-21 16:36:00	Ice off	Isolated	1.948	NA	0.966	NA	18	0.002	NA	0.169	NA	NA	NA	0.169	4.22	0.15	545.659	8.73	107.2	25.8	20.238	1018	527.192	98.4559	16	3.8	12.75	0.254	2.234	2.82	105.141	107.962	52.222
LKg9	2016-05-21 16:53:00	Ice off	Isolated	-1.006	0.342	0.799	0.167	21.5	0.004	0.002	-0.1	0.037	0.03	0.011	-0.07	4.67	1.15	602.538	9.64	109.8	21.8	20.238	1018	369.431	6.16229	9	2.793	7.35	0.272	1.462	3.289	141.912	145.201	4.511
LKg10	2016-05-21 17:16:00	Ice off	Isolated	NA	NA	NA	NA	NA	NA	NA	NA	NA	NA	NA	NA	4.55	1.2	612.538	9.8	110.2	21.1	20.238	1018	378.701	2.74558	9	2.844	7.462	0.352	1.646	0.23	1.932	2.162	2.843
LKg11	2016-05-22 14:23:00	Ice off	Isolated	57.648	4.21	0.965	0.007	12.75	0.011	0.001	6.558	0.479	0.138	0.01	6.697	4.6	2	645.04	10.32	105	16.2	21.475	1014.9	1182.3	19.3267	11	3.386	6.647	0.258	NA	NA	NA	NA	4.251
LKg12	2016-05-22 14:48:00	Ice off	Isolated	2.44	0.781	0.867	0.044	13	0.006	0.002	0.254	0.081	0.063	0.02	0.317	4.56	2	659.416	10.55	113.5	18.9	21.475	1014.9	468.407	16.9969	10	2.73	6.042	0.245	1.963	17.071	26.791	43.862	NA
LKg13	2016-05-22 15:43:00	Ice off	Isolated	-0.398	0.07	0.673	0.071	27.333	-0.001	0	-0.038	0.007	NA	NA	-0.038	4.5	1.7	620.664	9.93	110.7	20.7	21.475	1014.9	471.021	7.78474	11	2.827	6.168	0.278	0	1.86	18.872	20.732	4.124
LKg14	2016-05-22 16:22:00	Ice off	Isolated	5.127	1.546	0.929	0.053	20.2	0.003	0.001	0.52	0.159	0.013	0.004	0.532	4.62	1.1	631.914	10.11	109.9	19.4	21.475	1014.9	680.529	4.33401	15	3.579	7.488	0.359	0.637	66.038	129.777	195.815	5.399
LKg15	2016-05-23 13:02:00	Ice off	Isolated	13.148	1.923	0.972	0.006	11	0.005	0.001	1.464	0.214	0.112	0.016	1.576	5.03	1.5	626.914	10.03	103.5	16.9	20.9	1015.2	804.821	25.7889	9	2.619	4.657	0.232	2.073	10.726	12.463	23.189	7.533
LKg16	2016-05-23 13:23:00	Ice off	Isolated	10.655	3.068	0.975	0.016	18.5	0.004	0.001	1.155	0.332	0.113	0.033	1.268	4.45	1.2	615.038	9.84	103.5	17.8	20.9	1015.2	827.08	26.9143	12	2.929	7.832	0.22	1.146	6.982	303.797	310.779	3.462
LKg17	2016-05-23 13:52:00	Ice off	Isolated	10.51	1.532	0.977	0.013	12.5	0.003	0	1.102	0.13	0.041	0.005	1.143	4.3	1.1	599.412	9.59	102.3	18.5	20.9	1015.2	939.239	12.2055	17	3.418	11.16	0.368	0.012	8.682	19.744	28.427	3.142
LKg18	2016-05-23 15:32:00	Ice off	Isolated	3.934	0.642	0.959	0.03	17	0.006	0.001	0.402	0.055	0.038	0.005	0.44	4.84	1.3	609.413	9.75	105.7	19.3	21.2	1015.5	508.77	7.41214	13	3.502	8.021	0.342	1.438	32.583	154.785	187.368	11.245
LKg19	2016-05-23 15:58:00	Ice off	Isolated	11.924	2.97	0.98	0.017	12.5	0.003	0.001	1.192	0.297	0.064	0.016	1.256	4.52	1.25	588.162	9.41	102.5	19.5	21.3	1014.9	1002.96	20.6503	13	3.338	10.63	0.233	0	29.108	330.698	359.806	26.656
LKg20	2016-05-23 16:21:00	Ice off	Isolated	5.489	1.971	0.952	0.025	19	0.003	0.001	0.556	0.216	0.037	0.014	0.593	4.35	1.2	593.162	9.49	102.5	19.1	22	1015.3	659.382	11.1018	15	3.159	8.921	0.362	2.322	11.003	119.733	130.736	12.167
LKg1	2016-08-23 12:46:00	Summer	Isolated	0.009	0.953	0.83	0.098	26	0	0.003	-0.002	0.086	NA	NA	-0.002	4.5	0.65	580.661	9.29	104.6	21.2	23.8	1012.2	447.261	6.67487	14	3.097	10.79	0.352	1.157	0	1.421	1.421	10.495
LKg2	2016-08-23 13:09:00	Summer	Isolated	11.855	0.077	0.98	0.012	9.5	0.004	0	1.038	0.087	0.236	0.02	1.274	4.4	0.5	563.785	9.02	103.5	22.2	28	1012.2	812.318	21.4425	17	3.005	15.55	0.221	0.731	0	0	0	9.112
LKg3	2016-08-23 12:22:00	Summer	Isolated	43.927	1.212	0.963	0.011	19	0.004	0	3.857	0.028	0.183	0.001	4.04	6.2	0.9	498.781	7.98	89.5	21	23.9	1012.8	2051.49	33.6066	12	4.035	12.71	0.608	0.79	11.344	6.959	18.304	16.622
LKg4	NA	Summer	Isolated	NA	NA	NA	NA	NA	NA	NA	NA	NA	NA	NA	NA	NA	NA	NA	NA	NA	NA	NA	NA	NA	NA	NA	NA	NA	NA	NA	NA	NA	NA	NA
LKg5	2016-08-23 13:50:00	Summer	Isolated	25.751	1.227	0.994	0.003	10	0.002	0	2.432	0.112	0.168	0.008	2.6	4.3	0.8	513.157	8.21	94.8	22.5	25.5	1013	1991.31	39.3426	20	2.86	15.62	0.246	0.915	0	0	0	7.15
LKg6	2016-08-23 14:05:00	Summer	Isolated	7.773	0.887	0.965	0.029	11	0.004	0	0.734	0.068	0.118	0.011	0.853	4.4	0.8	561.285	8.98	102.5	21.9	24.9	1013	673.28	16.5912	16	2.822	11.72	0.233	0.678	0	0	0	4.083
LKg7	2016-08-23 15:33:00	Summer	Isolated	7.395	0.161	0.967	0.02	11	0.004	0	0.697	0.031	0.737	0.032	1.433	4.3	0.8	563.785	9.02	106.2	23.5	24.6	1013.6	685.745	101.783	18	2.583	16.93	0.208	1.027	0	3.327	3.327	6.22
LKg8	NA	Summer	Isolated	NA	NA	NA	NA	NA	NA	NA	NA	NA	NA	NA	NA	NA	NA	NA	NA	NA	NA	NA	NA	NA	NA	NA	NA	NA	NA	NA	NA	NA	NA	NA
LKg9	2016-08-23 16:00:00	Summer	Isolated	-6.964	0.642	0.965	0.003	11.5	0.004	0	-0.646	0.046	0.059	0.004	-0.587	4.3	0.8	593.787	9.5	109.9	22.6	23.7	1013.8	173.156	8.28227	13	2.626	10.83	0.211	2.079	0	0.395	0.395	16.22
LKg10	2016-08-23 16:39:00	Summer	Isolated	0.352	2.765	0.875	0.09	15	0	0.003	0.036	0.26	NA	NA	0.036	4.5	0.8	585.662	9.37	107.3	22.1	22.3	1014.1	251.206	4.57765	13	2.921	9.998	0.213	1.805	3.386	5.127	8.512	8.121
LKg11	2016-08-24 18:46:00	Summer	Isolated	5.575	1.55	0.963	0.024	14.5	0.148	0.044	0.555	0.166	0.371	0.111	0.926	4.38	1.7	580.036	9.28	102	20	20.6	1007	409.777	3.8829	13	3.354	7.018	0.206	0.463	1.596	7.926	9.521	18.014
LKg12	2016-08-25 16:35:00	Summer	Isolated	2.146	0.04	0.891	0.045	17	0.005	0	0.205	0.001	0.062	0	0.267	4.49	1.05	567.535	9.08	101.9	21	25.6	998.2	466.442	8.68846	13	2.479	6.514	0.214	0	0.956	8.323	9.279	5.547
LKg13	2016-08-24 15:45:00	Summer	Isolated	-0.002	0.874	0.775	0.121	23.667	0	0.005	-0.002	0.077	0.001	0.017	-0.002	4.43	1.1	575.036	9.2	103	20.9	24.4	1008.8	380.259	3.69072	13	2.422	5.782	0.202	0.154	0.104	4.179	4.283	5.917
LKg14	2016-08-24 16:08:00	Summer	Isolated	6.453	1.354	0.949	0.008	8.667	0.013	0.002	0.626	0.122	0.137	0.027	0.763	4.41	0.85	565.66	9.05	100.7	20.6	22.8	1008.5	478.459	7.03576	17	2.716	7.434	0.22	2.519	20.541	68.337	88.878	19.531
LKg15	2016-08-24 18:29:00	Summer	Isolated	0.795	3.403	0.786	0.091	15.5	-0.001	0.004	0.079	0.343	NA	NA	0.079	4.53	1.25	586.912	9.39	103.4	20.1	21.5	1007.2	262.154	6.04077	12	3.173	6.607	0.208	1.535	0	4.92	4.92	17.462
LKg16	2016-08-24 18:08:00	Summer	Isolated	10.195	1.755	0.944	0.033	13.5	0.005	0.001	1.013	0.174	0.263	0.045	1.275	4.27	1.2	547.534	8.76	97.3	20.5	22.6	1007.3	735.328	49.2754	17	2.799	14.61	0.246	9.258	0	3.513	3.513	24.081
LKg17	2016-08-25 16:15:00	Summer	Isolated	1.141	0.284	0.835	0.075	20	0.003	0.001	0.102	0.021	0.081	0.017	0.182	4.32	0.9	567.535	9.08	103.2	21.7	27.9	998.3	457.337	17.8842	16	3.281	10.97	0.204	1.448	0.166	7.976	8.142	12.374
LKg18	2016-08-24 16:32:00	Summer	Isolated	12.872	0.847	0.973	0.004	19.333	0.005	0	1.25	0.065	0.117	0.006	1.367	4.67	1.15	543.784	8.7	96.8	20.6	22.5	1008.3	773.811	18.7529	14	2.499	9.454	0.344	1.059	23.886	169.693	193.58	11.746
LKg19	2016-08-24 16:58:00	Summer	Isolated	0.961	NA	0.743	NA	30	-0.004	NA	0.082	NA	NA	NA	0.082	4.42	1.25	581.286	9.3	104.1	20.9	22.9	1007.8	370.974	26.7593	14	2.544	10.601	0.389	0.325	1.262	11.615	12.876	7.329
LKg20	2016-08-24 17:27:00	Summer	Isolated	3.617	2.158	0.866	0.133	12.5	0.004	0.002	0.349	0.202	0.074	0.043	0.423	4.33	1.1	565.66	9.05	101.1	20.8	22.4	1007.4	548.554	16.7521	18	2.869	10.899	0.399	3.919	0	4.643	4.643	10.074
LKg1	2016-10-07	Ice on	Isolated	NA	NA	NA	NA	NA	NA	NA	NA	NA	NA	NA	NA	4.47	NA	730.046	11.68	94.1	6.1	6.7	1021.8	476.062	6.00694	17.2	2.758	11.71	0.256	2.827	0	8.012	8.012	11.811
LKg2	2016-10-07	Ice on	Isolated	NA	NA	NA	NA	NA	NA	NA	NA	NA	NA	NA	NA	4.32	NA	805.05	12.88	99.8	4.6	6.7	1021.8	684.959	66.1727	21.7	2.76	16.34	0.268	1.709	0.176	4.478	4.655	6.616
LKg3	2016-10-07 11:34:00	Ice on	Isolated	10.618	4.991	0.878	0.168	16.5	0.002	0.001	1.832	0.895	0.282	0.138	2.114	6.53	0.3	782.549	12.52	95.3	3.9	6.7	1022.2	1223.15	37.1856	14.9	3.531	13.65	0.661	1.626	9.924	13.986	23.909	8.757
LKg4	NA	Ice on	Isolated	NA	NA	NA	NA	NA	NA	NA	NA	NA	NA	NA	NA	NA	NA	NA	NA	NA	NA	NA	NA	NA	NA	NA	NA	NA	NA	NA	NA	NA	NA	NA
LKg5	2016-10-07	Ice on	Isolated	NA	NA	NA	NA	NA	NA	NA	NA	NA	NA	NA	NA	4.1	NA	790.674	12.65	97.5	4.4	6.1	1022.5	738.783	24.1918	27.4	2.85	16.46	0.278	1.45	0	7.578	7.578	4.939
LKg6	2016-10-07	Ice on	Isolated	NA	NA	NA	NA	NA	NA	NA	NA	NA	NA	NA	NA	4.3	NA	802.55	12.84	98.2	4.1	6.4	1021.8	482.225	7.16594	19.3	2.597	12.04	0.461	1.228	0.314	1.396	1.71	5.095
LKg7	2016-10-07	Ice on	Isolated	NA	NA	NA	NA	NA	NA	NA	NA	NA	NA	NA	NA	4.19	NA	818.176	13.09	100.1	4.1	8.2	1021.7	638.144	23.6657	22.7	2.345	17.33	0.253	1.998	0	4.26	4.26	10.166
LKg8	NA	Ice on	Isolated	NA	NA	NA	NA	NA	NA	NA	NA	NA	NA	NA	NA	NA	NA	NA	NA	NA	NA	NA	NA	NA	NA	NA	NA	NA	NA	NA	NA	NA	NA	NA
LKg9	2016-10-07	Ice on	Isolated	NA	NA	NA	NA	NA	NA	NA	NA	NA	NA	NA	NA	4.32	NA	863.804	13.82	104.6	3.7	8	1021.7	362.662	13.8941	18.5	2.453	10.68	0.228	3.746	0	16.951	16.951	3.64
LKg10	2016-10-07	Ice on	Isolated	NA	NA	NA	NA	NA	NA	NA	NA	NA	NA	NA	NA	4.47	NA	829.427	13.27	100.7	3.8	9.8	1021.1	418.113	2.5413	17.6	2.728	10.33	0.336	2.342	0.144	11.645	11.79	11.72
LKg11	2016-10-07 16:33:00	Ice on	Isolated	1.716	0.707	0.894	0.091	17.5	0.004	0.002	0.284	0.135	0.016	0.008	0.3	4.25	1	794.425	12.71	97.2	4.1	6.3	1022	463.751	4.68749	14	2.937	8.013	0.245	0.881	14.07	7.025	21.095	6.597
LKg12	2016-10-08	Ice on	Isolated	NA	NA	NA	NA	NA	NA	NA	NA	NA	NA	NA	NA	4.52	NA	788.174	12.61	97.7	4.6	7.6	1020.9	511.235	14.9208	13.9	2.294	6.966	0.462	1.138	3.125	4.793	7.918	6.513
LKg13	2016-10-07	Ice on	Isolated	NA	NA	NA	NA	NA	NA	NA	NA	NA	NA	NA	NA	4.59	NA	816.301	13.06	100.9	4.5	6.9	1021.6	492.166	2.21701	15.3	2.403	6.148	0.44	NA	NA	NA	NA	3.281
LKg14	2016-10-07	Ice on	Isolated	NA	NA	NA	NA	NA	NA	NA	NA	NA	NA	NA	NA	4.56	NA	766.923	12.27	95.1	4.6	6.9	1021.5	519.951	2.31832	19.3	2.67	8.205	0.44	1.004	110.751	118.832	229.583	10.092
LKg15	2016-10-08	Ice on	Isolated	NA	NA	NA	NA	NA	NA	NA	NA	NA	NA	NA	NA	4.44	NA	811.926	12.99	100.4	4.5	6.7	1021.1	566.041	6.18475	13.6	2.954	7.59	0.447	NA	NA	NA	NA	7.474
LKg16	2016-10-08	Ice on	Isolated	NA	NA	NA	NA	NA	NA	NA	NA	NA	NA	NA	NA	4.18	NA	800.05	12.8	98.4	4.3	6.7	1021.1	887.034	NA	21.1	3.145	15.35	0.521	NA	NA	NA	NA	17.053
LKg17	2016-10-08	Ice on	Isolated	NA	NA	NA	NA	NA	NA	NA	NA	NA	NA	NA	NA	4.34	NA	811.301	12.98	99.5	4.2	6.7	1021.1	565.503	29.4951	17.5	2.828	12.21	0.489	0.108	1.579	5.783	7.363	8.089
LKg18	2016-10-07	Ice on	Isolated	NA	NA	NA	NA	NA	NA	NA	NA	NA	NA	NA	NA	4.83	NA	746.922	11.95	91.6	4.2	6.9	1021.4	537.72	6.3959	15.2	2.822	8.707	0.467	2.554	98.492	335.566	434.058	12.108
LKg19	2016-10-07	Ice on	Isolated	NA	NA	NA	NA	NA	NA	NA	NA	NA	NA	NA	NA	4.49	NA	850.678	13.61	104.9	4.4	6.4	1021.5	455.37	77.7138	15.9	2.412	10.97	0.428	2.202	5.025	38.434	43.459	5.64
LKg20	2016-10-07	Ice on	Isolated	NA	NA	NA	NA	NA	NA	NA	NA	NA	NA	NA	NA	4.26	NA	816.301	13.06	99.9	4.1	6.1	1021.4	473.349	23.0957	19.6	2.709	11.48	0.426	0.133	0	5.217	5.217	14.015
LKh1	2016-05-26 12:08:00	Ice off	Sporadic	1.462	0.371	0.729	0.127	18.25	0.007	0.002	0.188	0.048	0.005	0.001	0.193	5.09	0.5	632.54	10.12	94.1	12.1	13.7	1007.6	433.861	1.43275	10	3.615	8.199	0.327	NA	NA	NA	NA	12.692
LKh2	2016-05-26 12:48:00	Ice off	Sporadic	2.923	0.27	0.955	0.001	15	0.003	0	0.37	0.034	0.057	0.005	0.427	5.62	0.5	628.789	10.06	92.7	11.7	13.7	1007.6	562.55	9.30462	11	3.068	11.37	0.232	1.92	2.234	16.588	18.822	9.302
LKh3	2016-05-26 13:12:00	Ice off	Sporadic	1.014	0.645	0.76	0.192	21.5	0.002	0.001	0.126	0.081	0.004	0.003	0.131	4.5	0.6	638.79	10.22	95.2	12.2	13.7	1007.6	473.826	2.14539	9	3.375	7.738	0.334	NA	NA	NA	NA	8.96
LKh4	2016-05-26 13:34:00	Ice off	Sporadic	-0.602	NA	0.687	NA	35	0.004	NA	-0.076	NA	0.596	NA	0.521	5.4	0.4	650.041	10.4	96.5	12	13.7	1007.6	383.97	42.7861	10	2.568	10.94	0.244	NA	NA	NA	NA	14.191
LKh5	2016-05-26 14:03:00	Ice off	Sporadic	3.067	1.012	0.85	0.006	9.5	0.004	0.001	0.372	0.116	0.029	0.009	0.401	7.28	1	638.165	10.21	97.8	13.4	14	1008.1	515.204	6.4476	9	3.241	7.766	0.345	NA	NA	NA	NA	40.521
LKh6	2016-05-26 15:54:00	Ice off	Sporadic	0.189	0.737	0.702	0.107	17	-0.001	0.002	0.022	0.09	NA	NA	0.022	4.5	0.3	665.042	10.64	103.7	14.2	14	1008.1	356.332	22.0731	14	2.806	12.98	0.369	1.432	7.457	221.413	228.87	24.555
LKh7	2016-05-26 16:16:00	Ice off	Sporadic	-1.768	NA	0.934	NA	15	0.002	NA	-0.215	NA	0.014	NA	-0.2	4.55	0.6	671.917	10.75	104.8	14.2	14	1008.1	236.206	5.14925	9	2.167	10.07	0.313	3.008	0.941	93.363	94.304	9.948
LKh8	2016-05-28 15:41:00	Ice off	Sporadic	13.151	4.922	0.964	0.051	14.333	0.015	0.005	1.981	0.742	0.176	0.066	2.157	5.7	0.5	746.297	11.94	98.3	7	6.7	989.9	539.011	6.01579	7	3.04	5.878	0.255	1.213	70.478	273.827	344.305	44.773
LKh9	2016-05-28 16:05:00	Ice off	Sporadic	-0.017	2.715	0.737	0.134	26.667	0	0.011	-0.007	0.401	0.001	0.047	-0.006	4.66	0.5	755.672	12.09	99.6	7	6.7	989.9	368.063	2.97101	12	2.852	9.096	0.297	0.791	21.692	156.872	178.565	17.955
LKh10	2016-05-28 16:22:00	Ice off	Sporadic	-1.867	0.766	0.921	0.039	16.5	0.011	0.004	-0.282	0.11	0.188	0.073	-0.094	4.61	0.3	760.048	12.16	101.4	7.5	6.7	989.9	378.731	5.25931	16	2.867	14.44	0.344	2.057	0	6.577	6.577	14.011
LKh11	2016-05-28 16:43:00	Ice off	Sporadic	NA	NA	NA	NA	NA	NA	NA	NA	NA	NA	NA	NA	4.72	0.45	753.797	12.06	97.4	6.2	6.7	989.9	477.446	4.8435	11	2.24	6.979	0.227	3.408	8.274	3.241	11.514	10.365
LKh12	2016-05-28 17:10:00	Ice off	Sporadic	1.921	NA	0.746	NA	10	0.002	NA	0.279	NA	0.468	NA	0.747	4.98	0.25	746.922	11.95	98.9	7.2	6.7	989.9	549.418	49.2161	16	3.095	14.74	0.356	NA	NA	NA	NA	12.89
LKh13	2016-05-28 17:18:00	Ice off	Sporadic	0.336	NA	0.716	NA	32	0	NA	0.049	NA	0.008	NA	0.057	4.49	0.4	739.421	11.83	97.6	7.1	6.7	989.9	519.066	7.12175	26	2.842	18.77	0.383	1.69	0.965	35.13	36.095	10.18
LKh14	2016-05-30 12:55:00	Ice off	Sporadic	NA	NA	NA	NA	NA	NA	NA	NA	NA	NA	NA	NA	4.18	0.1	683.168	10.93	92.5	8.1	12.6	982.3	1465.16	7.82654	35	4.433	19.3	0.353	2.079	1.622	22.217	23.839	13.271
LKh15	2016-05-30 15:58:00	Ice off	Sporadic	2.818	5.588	0.88	0.121	12	0.002	0.003	0.407	0.807	0.033	0.066	0.441	4.35	0.2	751.922	12.03	101.5	8	6.6	983.7	647.503	4.39521	20	3.22	15.82	0.309	5.932	2.693	32.12	34.812	18.428
LKh16	2016-05-30 16:07:00	Ice off	Sporadic	0.625	NA	0.956	NA	32	0.001	NA	0.088	NA	0.192	NA	0.28	4.15	0.175	734.421	11.75	98.7	7.8	6.6	983.7	484.347	21.1918	23	3.355	18.41	0.418	3.467	2.271	27.826	30.096	15.705
LKh17	2016-05-30 16:31:00	Ice off	Sporadic	-4.708	0.96	0.961	0	17	-0.023	0.006	-0.663	0.162	NA	NA	-0.663	4.65	0.7	775.048	12.4	102.7	7.2	6.6	983.7	432.653	4.06302	13	3.292	11.77	0.22	1.014	18.406	217.158	235.563	21.794
LKh18	2016-05-30 16:47:00	Ice off	Sporadic	2.998	0.101	0.944	0.037	21	0.006	0	0.44	0.018	0.001	0	0.441	4.34	0.7	753.172	12.05	100	7.3	6.6	983.7	473.415	1.3788	11	4.081	9.935	0.347	5.383	45.823	245.467	291.29	23.849
LKh19	2016-05-30 17:17:00	Ice off	Sporadic	49.788	67.343	0.919	0.061	24	0.196	0.266	7.517	10.183	0.552	0.747	8.068	3.95	0.55	749.422	11.99	98.8	7	6.6	983.7	442.521	2.59188	10	3.336	6.773	0.312	1.438	28.999	118.053	147.052	35.5
LKh20	2016-05-30 17:41:00	Ice off	Sporadic	NA	NA	NA	NA	NA	NA	NA	NA	NA	NA	NA	NA	4.18	0.175	755.047	12.08	99	6.8	6.6	983.7	411.816	3.54177	24	3.148	19.32	0.346	1.086	1.205	8.187	9.392	17.065
LKh21	2016-06-01 15:47:00	Ice off	Sporadic	2.084	2.408	0.816	0.221	19.5	0.011	0.013	0.342	0.392	0.148	0.169	0.489	4.78	0.7	786.924	12.59	98.3	4.9	8.6	995.2	432.033	8.86184	10	3.485	10.5	0.295	1.433	6.79	172.464	179.254	15.341
LKh22	2016-06-01 16:00:00	Ice off	Sporadic	-2.141	NA	0.916	NA	27	-0.017	NA	-0.337	NA	NA	NA	-0.337	3.78	0.2	809.426	12.95	101.9	5.2	4.6	995.7	422.212	14.8743	25	3.396	15.76	0.35	3.039	2.823	8.605	11.427	24.023
LKh1	2016-08-18 16:12:00	Summer	Sporadic	-2.175	0.706	0.823	0.203	10.333	0.002	0.001	-0.221	0.072	0.005	0.002	-0.216	4.1	0.35	603.163	9.65	103.8	18.9	18.5	1012.9	249.23	1.55632	22	5.616	21.49	0.414	5.579	14.201	127.385	141.586	37.493
LKh2	2016-08-18 14:46:00	Summer	Sporadic	-1.07	NA	0.763	NA	31	-0.002	NA	-0.114	NA	NA	NA	-0.114	4	0.175	635.04	10.16	108.9	18.7	18.5	1012.5	492.306	7.2579	22	3.885	18.02	0.278	0.262	0.087	1.289	1.376	11.14
LKh3	2016-08-18 14:32:00	Summer	Sporadic	-0.855	1.719	0.837	0.19	23	0.001	0.001	-0.086	0.173	0.001	0.001	-0.085	4.2	0.5	615.038	9.84	106.5	19.2	20.5	1012.6	210.627	1.46351	21	4.682	24.86	0.402	4.537	6.75	248.515	255.265	39.019
LKh4	2016-08-18 15:36:00	Summer	Sporadic	2.025	0.508	0.837	0.005	15.5	0	0	0.207	0.052	0.012	0.003	0.219	4.2	0.1	580.036	9.28	101.6	19.8	17.8	1012.9	1127.36	3.12098	19	3.566	16.14	0.48	0.011	0	7.073	7.073	46.702
LKh5	2016-08-18 15:08:00	Summer	Sporadic	10.201	2.554	0.973	0.012	12	0.004	0.001	1.042	0.284	0.019	0.005	1.06	4.2	0.75	566.285	9.06	97	18.7	17.7	1012.5	774.275	3.41006	14	3.904	14.59	0.264	0	3.236	90.375	93.612	29.846
LKh6	2016-08-18 17:52:00	Summer	Sporadic	18.08	16.353	0.862	0.076	13.5	0.001	0.001	1.92	1.712	0.01	0.009	1.929	4.1	0.2	584.412	9.35	98	17.6	17	1013	3366.32	2.3001	38	3.597	45.19	0.451	1.815	3.184	3.018	6.202	40.749
LKh7	2016-08-18 17:27:00	Summer	Sporadic	26.933	NA	0.91	NA	18	0.011	NA	2.819	NA	0.673	NA	3.492	4.2	0.15	570.661	9.13	98.2	18.9	17.6	1013.1	774.044	5.48998	22	4.138	19.45	0.303	2.476	0	8.573	8.573	NA
LKh8	2016-08-19 15:27:00	Summer	Sporadic	5.899	1.696	0.851	0.134	19.25	0.006	0.002	0.62	0.183	0.074	0.022	0.694	4.5	0.5	630.664	10.09	104.4	17	20	1014.5	555.798	6.01264	11	3.203	12.5	0.362	3.99	11.123	86.932	98.055	21.583
LKh9	2016-08-19 17:08:00	Summer	Sporadic	3.76	0.865	0.911	0.032	10.667	0.016	0.004	0.414	0.094	0.179	0.041	0.593	3.9	0.5	628.789	10.06	103.2	16.6	17	1014.1	439.796	5.29083	21	3.806	18.35	0.274	0.54	0	12.852	12.852	23.236
LKh10	2016-08-19 16:53:00	Summer	Sporadic	0.692	NA	0.809	NA	27	-0.001	NA	0.063	NA	NA	NA	0.063	3.9	0.15	700.044	11.2	120.1	18.7	17.7	1013.8	306.962	14.6189	36	3.584	29.94	0.266	2.216	0	4.148	4.148	36.898
LKh11	NA	Summer	Sporadic	NA	NA	NA	NA	NA	NA	NA	NA	NA	NA	NA	NA	NA	NA	NA	NA	NA	NA	NA	NA	NA	NA	NA	NA	NA	NA	NA	NA	NA	NA	NA
LKh12	2016-08-19 18:47:00	Summer	Sporadic	20.532	NA	0.789	NA	15	0.001	NA	2.29	NA	0.681	NA	2.971	4.4	0.1	586.287	9.38	96.7	16.8	16	1013.7	2823.89	40.0009	29	3.883	45.69	0.401	1.599	2.602	616.377	618.979	55.882
LKh13	2016-08-19 19:17:00	Summer	Sporadic	9.663	8.756	0.93	0.012	13	0.001	0.001	1.129	1.005	NA	NA	1.129	3.9	0.125	495.031	7.92	79.5	15.6	15	1013.9	2399.45	NA	48	3.228	56.37	0.422	4.106	1.537	52.837	54.374	32.458
LKh14	NA	Summer	Sporadic	NA	NA	NA	NA	NA	NA	NA	NA	NA	NA	NA	NA	NA	NA	NA	NA	NA	NA	NA	NA	NA	NA	NA	NA	NA	NA	NA	NA	NA	NA	NA
LKh15	NA	Summer	Sporadic	NA	NA	NA	NA	NA	NA	NA	NA	NA	NA	NA	NA	NA	NA	NA	NA	NA	NA	NA	NA	NA	NA	NA	NA	NA	NA	NA	NA	NA	NA	NA
LKh16	NA	Summer	Sporadic	NA	NA	NA	NA	NA	NA	NA	NA	NA	NA	NA	NA	NA	NA	NA	NA	NA	NA	NA	NA	NA	NA	NA	NA	NA	NA	NA	NA	NA	NA	NA
LKh17	2016-08-19 17:43:00	Summer	Sporadic	7.046	0.07	0.989	0.003	15.5	0.002	0	0.783	0.014	0.069	0.001	0.852	3.8	0.55	610.663	9.77	100.2	16.6	16.7	1013.9	883.429	12.6704	31	4.183	30.85	0.505	4.759	0	40.638	40.638	42.199
LKh18	2016-08-19 18:06:00	Summer	Sporadic	10.866	3.166	0.982	0.013	12	0.005	0.002	1.209	0.377	0.025	0.008	1.234	4.1	0.7	595.662	9.53	97.6	16.5	16.3	1013.9	709.67	3.57376	18	4.271	19.27	0.464	2.426	2.725	69.477	72.202	29.844
LKh19	2016-08-19 15:55:00	Summer	Sporadic	18.925	2.765	0.969	0.027	12.667	0.01	0.002	2.075	0.335	0.167	0.027	2.242	4.4	0.65	588.787	9.42	97.1	16.8	18.3	1014.3	671.324	6.96457	16	4.395	11.16	0.284	2.257	18.426	168.95	187.377	32.852
LKh20	NA	Summer	Sporadic	NA	NA	NA	NA	NA	NA	NA	NA	NA	NA	NA	NA	NA	NA	NA	NA	NA	NA	NA	NA	NA	4.62819	NA	3.375	60.86	0.389	1.773	0	54.78	54.78	11.211
LKh21	2016-08-18 16:41:00	Summer	Sporadic	8.415	1.221	0.861	0.169	14.667	0.003	0	0.852	0.083	0.112	0.011	0.963	4.3	0.65	572.536	9.16	98.5	18.9	17.7	1013	774.16	15.4981	16	4.603	20.66	0.754	1.911	4.616	195.008	199.624	48.936
LKh22	NA	Summer	Sporadic	NA	NA	NA	NA	NA	NA	NA	NA	NA	NA	NA	NA	NA	NA	NA	NA	NA	NA	NA	NA	NA	NA	NA	NA	NA	NA	NA	NA	NA	NA	NA
LKh1	2016-10-04 16:04:00	Ice on	Sporadic	1.2	0.231	0.797	0.075	10.5	-0.19	0.037	0.222	0.043	NA	0.667	0.222	4.484	NA	923.808	14.78	108.4	2.5	5.6	1027.5	403.263	6.04345	22.8	4.721	26.22	0.856	2.322	14.912	653.371	668.283	35.661
LKh2	2016-10-04	Ice on	Sporadic	NA	NA	NA	NA	NA	NA	NA	NA	NA	NA	NA	NA	4.331	NA	916.932	14.67	111	3.7	8.1	1027.4	268.724	36.4852	27.4	3.316	18.91	0.504	NA	NA	NA	NA	7.265
LKh3	2016-10-04 15:04:00	Ice on	Sporadic	0.363	0.002	0.635	0.109	22.5	-0.006	0.001	0.06	0.006	0.014	0.001	0.074	4.416	1.3	862.554	13.8	104.5	3.7	8.6	1027.9	395.489	0.956628	23.5	4.811	23.48	0.687	NA	NA	NA	NA	43.865
LKh4	2016-10-04	Ice on	Sporadic	NA	NA	NA	NA	NA	NA	NA	NA	NA	NA	NA	NA	4.195	NA	925.058	14.8	108.8	2.6	9.3	1027.1	412.69	2.75915	27.8	3.434	18.81	0.337	0.333	0	27.355	27.355	9.143
LKh5	2016-10-04	Ice on	Sporadic	NA	NA	NA	NA	NA	NA	NA	NA	NA	NA	NA	NA	4.535	NA	883.18	14.13	103.3	2.4	9.9	1027.3	403.259	9.30245	15.7	4.277	16.23	0.36	NA	NA	NA	NA	28.06
LKh6	2016-10-05	Ice on	Sporadic	NA	NA	NA	NA	NA	NA	NA	NA	NA	NA	NA	NA	4.535	NA	961.935	15.39	115.8	3.5	8.7	1027.1	468.326	13.9267	29.1	3.773	28.14	0.342	0.147	2.866	718.382	721.248	30.366
LKh7	2016-10-05	Ice on	Sporadic	NA	NA	NA	NA	NA	NA	NA	NA	NA	NA	NA	NA	4.161	NA	841.303	13.46	101.9	3.7	7	1027	1031.78	0.922155	40.2	3.242	43.72	0.594	1.899	1.916	14.823	16.739	48.926
LKh8	2016-10-03 11:59:00	Ice on	Sporadic	2.282	0.445	0.902	0.023	13.5	0.007	0.001	0.423	0.078	0.049	0.009	0.472	4.858	1.5	871.304	13.94	100.8	2	7.3	1025.2	449.343	4.29304	14.3	3.804	12.51	0.507	5.306	133.494	397.34	530.834	40.631
LKh9	2016-10-03 14:43:00	Ice on	Sporadic	0.64	0.133	0.717	0.193	21	0.323	0.067	0.118	0.025	0.51	0.106	0.628	4.297	0.55	893.806	14.3	104.5	2.4	7.9	1025.3	404.506	2.28189	21.3	3.582	19.57	0.326	0.665	0	8.759	8.759	21.516
LKh10	2016-10-03	Ice on	Sporadic	NA	NA	NA	NA	NA	NA	NA	NA	NA	NA	NA	NA	4.178	NA	918.182	14.69	110.3	3.4	9	1025.2	369.467	NA	30.4	3.787	26.54	0.541	2.458	0	251.327	251.327	10.805
LKh11	NA	Ice on	Sporadic	NA	NA	NA	NA	NA	NA	NA	NA	NA	NA	NA	NA	NA	NA	NA	NA	NA	NA	NA	NA	NA	NA	NA	NA	NA	NA	NA	NA	NA	NA	NA
LKh12	2016-10-03 16:00:00	Ice on	Sporadic	4.445	0.296	0.968	0.031	11	0.004	0.001	0.714	0.102	NA	NA	0.714	4.433	NA	905.682	14.49	110.6	4	8	1024.9	570.983	42.5312	27	3.557	35.53	0.355	NA	NA	NA	NA	24.29
LKh13	2016-10-03 16:09:00	Ice on	Sporadic	5.223	0.122	0.973	0.006	10.5	0	0	0.848	0.085	NA	NA	0.848	4.11	NA	296.894	4.75	35.9	3.7	8.3	1025.6	12832.7	NA	34.6	3.05	37.77	0.667	1.973	3.692	324.645	328.337	21.645
LKh14	NA	Ice on	Sporadic	NA	NA	NA	NA	NA	NA	NA	NA	NA	NA	NA	NA	NA	NA	NA	NA	NA	NA	NA	NA	NA	NA	NA	NA	NA	NA	NA	NA	NA	NA	NA
LKh15	NA	Ice on	Sporadic	NA	NA	NA	NA	NA	NA	NA	NA	NA	NA	NA	NA	NA	NA	NA	NA	NA	NA	NA	NA	NA	NA	NA	NA	NA	NA	NA	NA	NA	NA	NA
LKh16	NA	Ice on	Sporadic	NA	NA	NA	NA	NA	NA	NA	NA	NA	NA	NA	NA	NA	NA	NA	NA	NA	NA	NA	NA	NA	NA	NA	NA	NA	NA	NA	NA	NA	NA	NA
LKh17	2016-10-03 15:15:00	Ice on	Sporadic	3.269	0.909	0.963	0.013	9	0.003	0.001	0.574	0.139	0.155	0.037	0.73	4.229	0.55	861.929	13.79	100.5	2.3	6	1025.4	549.34	21.718	28	4.303	32.44	0.574	10.176	9.752	484.151	493.903	41.497
LKh18	2016-10-03 15:36:00	Ice on	Sporadic	2.816	0.845	0.958	0.029	16.333	0.002	0.001	0.497	0.16	0.004	0.001	0.501	4.688	0.75	842.553	13.48	98.8	2.5	6.1	1025.5	585.88	2.61134	19.4	4.712	22.7	0.588	6.815	40.655	703.656	744.311	41.102
LKh19	2016-10-03 12:26:00	Ice on	Sporadic	1.644	0.217	0.926	0.038	15.75	0.003	0	0.307	0.036	0.048	0.006	0.354	4.858	0.6	848.178	13.57	98.7	2.2	7.3	1025.2	476.822	7.36862	14.1	4.473	13.75	0.583	5.449	123.607	546.571	670.178	40.88
LKh20	2016-10-03	Ice on	Sporadic	NA	NA	NA	NA	NA	NA	NA	NA	NA	NA	NA	NA	4.042	NA	875.68	14.01	104.6	3.2	8.6	1025.2	578.364	14.0535	40.5	3.188	42.49	0.313	2.167	3.66	42.862	46.522	11.237
LKh21	2016-10-04 16:45:00	Ice on	Sporadic	0.941	0.531	0.815	0.064	23	0.001	0.001	0.16	0.08	0.018	0.009	0.178	4.416	NA	900.681	14.41	104.2	2	4	1028.2	492.35	7.84263	23	3.833	22.21	0.294	NA	NA	NA	NA	37.674
LKh22	NA	Ice on	Sporadic	NA	NA	NA	NA	NA	NA	NA	NA	NA	NA	NA	NA	NA	NA	NA	NA	NA	NA	NA	NA	NA	NA	NA	NA	NA	NA	NA	NA	NA	NA	NA
LU1	2016-06-05 12:30:00	Ice off	Discontinuous	48.326	20.522	0.986	0.01	17	0.004	0.002	5.948	2.507	0.365	0.154	6.313	4.91	0.6	577.536	9.24	87.8	13.1	22.5	1006.4	2166.41	41.573	8	4.416	9.241	0.492	0.821	2.445	13.207	15.652	38.748
LU2	2016-06-05 13:30:00	Ice off	Discontinuous	14.522	12.329	0.974	0.004	14	0.002	0.001	1.849	1.57	0.081	0.068	1.93	5.63	0.9	629.414	10.07	94.3	12.4	22.5	1006.4	1652.72	29.0519	8	4.535	9.017	0.551	1.761	2.972	32.785	35.758	28.711
LU3	2016-06-05 14:06:00	Ice off	Discontinuous	11.834	2.034	0.99	0.005	14.5	0.004	0.001	1.732	0.298	NA	NA	1.732	4.44	0.6	761.298	12.18	103.6	8.3	20.2	1006.8	892.07	NA	12	3.068	8.372	0.4	1.624	3.143	42.922	46.065	NA
LU4	2016-06-05 15:22:00	Ice off	Discontinuous	53.096	NA	0.981	NA	19	0.003	NA	7.573	NA	NA	NA	7.573	4.7	0.7	574.411	9.19	74.8	6.5	20.4	1006.6	2699.71	NA	14	2.564	11.49	0.371	0.809	1.244	20.143	21.387	21.386
LU5	2016-06-05 15:41:00	Ice off	Discontinuous	14.143	8.669	0.976	0.011	13	0.002	0.001	2.087	1.268	0.817	0.496	2.904	4.13	0.95	751.922	12.03	101.5	8	21.2	1006.8	1284.83	NA	12	3.229	8.619	0.415	6.28	14.642	141.907	156.55	7.761
LU6	2016-06-06 13:45:00	Ice off	Discontinuous	34.761	9.622	0.994	0.003	14.333	0.005	0.001	4.355	1.148	NA	NA	4.355	4.63	0.7	682.543	10.92	102	12.3	22.9	998.6	1459.55	NA	10	3.566	11.54	0.372	1.497	0	1.026	1.026	23.824
LU7	2016-06-06 14:16:00	Ice off	Discontinuous	94.789	NA	0.973	NA	15	0.008	NA	11.867	NA	0.927	NA	12.793	4.95	1	568.161	9.09	85.7	12.7	22.8	999.3	2247.27	91.4863	9	3.756	11	0.452	1.394	0.714	5.668	6.382	22.888
LU8	2016-06-06 14:57:00	Ice off	Discontinuous	6.264	NA	0.925	NA	11	-0.047	NA	0.703	NA	NA	NA	0.703	4.76	0.4	641.915	10.27	104.3	16.1	22	998.6	384.173	NA	22	3.929	13.6	0.362	0	3.219	465.544	468.764	67.185
LU9	2016-06-06 15:15:00	Ice off	Discontinuous	2.297	0.647	0.892	0.122	18.5	0.011	0.003	0.25	0.065	NA	NA	0.25	4.08	0.2	619.414	9.91	101.5	16.5	21.2	998.9	435.575	53.048	22	2.893	14.7	0.411	2.747	0	2.378	2.378	12.357
LU10	2016-06-06 15:43:00	Ice off	Discontinuous	25.436	3.362	0.988	0.004	22.5	0.003	0	3.031	0.274	NA	NA	3.031	4.54	0.8	648.166	10.37	96.9	12.3	20.2	998.9	1468.99	NA	9	2.77	7.815	0.372	1.599	1.796	86.376	88.172	19.251
LU11	2016-06-07 13:58:00	Ice off	Discontinuous	59.873	5.547	0.986	0.006	15.5	0.004	0	7.716	0.564	NA	NA	7.716	4.36	0.6	509.407	8.15	74.7	11.5	12.1	1003.4	2925.19	NA	10	2.474	9.307	0.416	2.273	2.271	62.864	65.136	20.799
LU12	2016-06-07 14:19:00	Ice off	Discontinuous	34.648	17.565	0.994	0.003	12.5	0.01	0.005	4.642	2.438	NA	NA	4.642	4.8	0.9	680.043	10.88	97.5	10.5	11.5	1003.5	912.707	NA	10	3.359	9.335	0.373	0	2.334	200.489	202.823	39.971
LU13	2016-06-07 15:07:00	Ice off	Discontinuous	6.071	NA	0.735	NA	21	0.005	NA	0.801	NA	NA	NA	0.801	4.5	1	711.919	11.39	104	11.3	10.8	1005.1	593.881	NA	14	3.72	12.84	0.393	1.605	5.15	240.9	246.05	91.168
LU14	2016-06-07 16:45:00	Ice off	Discontinuous	72.796	12.675	0.988	0.001	13.667	0.003	0	9.309	1.318	0.364	0.051	9.673	4.35	1.15	541.284	8.66	78	10.7	12.5	1007.2	3506.4	97.0335	19	2.531	15.75	0.383	2.258	0	12.921	12.921	17.817
LU15	2016-06-07 17:12:00	Ice off	Discontinuous	125.608	37.913	0.995	0.002	9	0.004	0.001	16.737	4.25	NA	NA	16.737	4.1	0.5	452.528	7.24	65.7	11	12.9	1007	5615.64	NA	18	2.854	17.22	0.477	1.459	0	87.788	87.788	24.329
LU16	2016-06-08 13:58:00	Ice off	Discontinuous	3.723	2.475	0.917	0.089	10.5	0.011	0.008	0.455	0.303	0.401	0.266	0.856	4.43	0.825	631.914	10.11	97.6	13.8	14.5	1011.8	453.273	22.1701	21	3.505	10.98	0.352	1.696	0	2.723	2.723	14.988
LU17	2016-06-08 14:18:00	Ice off	Discontinuous	0.332	1.666	0.79	0.103	28	-0.001	0.005	0.043	0.209	NA	NA	0.043	4.6	1.1	668.167	10.69	101	12.8	12.4	1011.7	352.772	36.7723	11	3.167	6.294	0.343	3.166	0.086	3.314	3.4	18.573
LU18	2016-06-08 15:03:00	Ice off	Discontinuous	8.848	5.768	0.968	0.034	12	0.046	0.03	1.086	0.708	0.389	0.254	1.475	4.67	0.6	643.79	10.3	99.2	13.7	11.8	1011.9	433.183	5.05168	10	2.944	9.22	0.355	1.613	0.875	7.819	8.694	15.417
LU1	2016-08-14 14:13:00	Summer	Discontinuous	3.681	2.601	0.881	0.051	15.667	0.011	0.008	0.37	0.265	0.108	0.077	0.478	4.8	0.2	581.286	9.3	103.1	20.4	19.9	1014.3	454.514	2.4427	13	4.573	24.91	0.322	5.313	1.861	25.592	27.453	266.819
LU2	2016-08-14 14:52:00	Summer	Discontinuous	11.864	6.865	0.942	0.009	12.667	0.015	0.009	1.188	0.704	0.289	0.171	1.477	5.2	0.3	588.162	9.41	103.4	20	18.4	1014.9	521.635	5.14327	12	4.639	22.74	0.59	21.053	0	8.724	8.724	248.607
LU3	2016-08-14 15:20:00	Summer	Discontinuous	4.142	5.271	0.778	0.139	19.667	-0.021	0.027	0.408	0.519	NA	NA	0.408	4.1	0.5	596.912	9.55	105	20	17.7	1015	375.688	14.1183	19	3.16	19	0.268	1.962	2.088	6.191	8.28	50.62
LU4	2016-08-14 15:57:00	Summer	Discontinuous	45.552	34.815	0.972	0.031	13	0.011	0.009	4.652	3.556	NA	NA	4.652	4.4	0.4	604.413	9.67	105.9	19.8	16.8	1015.1	997.308	75.1966	30	3.428	35.81	0.475	1.479	2.19	8.504	10.694	33.366
LU5	2016-08-14 16:21:00	Summer	Discontinuous	1.699	3.165	0.722	0.094	17	-0.003	0.005	0.148	0.293	NA	NA	0.148	4.1	0.85	604.413	9.67	104.9	19.3	16.4	1015.6	326.073	NA	19	3.539	14.93	0.432	1.802	2.291	33.491	35.782	34.545
LU6	2016-08-14 17:00:00	Summer	Discontinuous	6.397	6.374	0.944	0.04	11	0.01	0.009	0.597	0.554	0.397	0.368	0.993	4.2	0.8	578.786	9.26	100.9	19.5	16.7	1016.1	490.819	23.6335	16	4.471	19.02	0.38	1.889	1.079	6.226	7.305	24.505
LU7	2016-08-15 16:45:00	Summer	Discontinuous	-5.607	1.07	0.972	0.014	12.333	0.002	0	-0.583	0.114	0.247	0.048	-0.336	4.4	0.95	629.414	10.07	107.9	18.7	21	1018.4	63.889	44.7844	10	3.916	12.92	0.382	3.073	2.371	87.401	89.772	42.816
LU8	2016-08-15 17:30:00	Summer	Discontinuous	2.991	1.442	0.96	0.006	16.5	-0.124	0.068	0.299	0.164	NA	NA	0.299	3.9	0.075	585.037	9.36	99.8	18.5	19.6	1018.6	400.821	4.06865	32	3.432	32.89	0.357	1.801	1.343	86.652	87.995	18.518
LU9	NA	Summer	Discontinuous	NA	NA	NA	NA	NA	NA	NA	NA	NA	NA	NA	NA	NA	NA	NA	NA	NA	NA	NA	NA	NA	NA	NA	NA	NA	NA	NA	NA	NA	NA	NA
LU10	2016-08-15 18:02:00	Summer	Discontinuous	10.648	13.793	0.877	0.058	11.333	-0.512	0.664	1.09	1.412	NA	NA	1.09	3.8	0.4	628.789	10.06	108.2	18.9	18.8	1018.8	401.186	31.73	30	3.25	33.25	0.348	NA	NA	NA	NA	50.319
LU11	2016-08-15 16:18:00	Summer	Discontinuous	11.498	3.654	0.968	0.016	14.5	0.004	0.001	1.113	0.286	0.807	0.207	1.92	4.1	0.4	588.787	9.42	103.4	19.9	21.1	1018	867.428	65.8567	19	3.672	63.43	1.043	6.337	6.721	46.371	53.092	23.525
LU12	2016-08-15 15:50:00	Summer	Discontinuous	5.886	2.22	0.87	0.127	13.5	0.006	0.002	0.627	0.22	0.109	0.038	0.736	4.2	0.6	581.911	9.31	100.4	19	20.5	1018.6	565.359	9.42217	17	5.053	16.49	0.284	4.045	4.076	207.902	211.978	40.744
LU13	2016-08-14 17:15:00	Summer	Discontinuous	9.817	2.498	0.942	0.002	9	0.008	0.002	0.995	0.273	0.817	0.225	1.812	4	0.6	588.162	9.41	102.9	19.7	16.7	1016.3	587.935	37.773	25	3.316	25.54	0.605	2.269	1.133	19.563	20.695	77.355
LU14	2016-08-15 18:34:00	Summer	Discontinuous	11.903	1.2	0.939	0.056	10.75	0.003	0	1.276	0.129	0.533	0.054	1.809	3.9	0.5	593.787	9.5	100.9	18.3	18	1018.7	1025.89	67.6975	27	3.585	23.72	0.263	0.263	0	1.56	1.56	21.823
LU15	2016-08-15 19:16:00	Summer	Discontinuous	107.254	49.194	0.998	0.001	14.5	0.001	0	10.423	4.049	NA	NA	10.423	3.7	0.15	252.516	4.04	42.8	18.2	16.6	1018.9	13354.9	NA	37	3.578	21.85	0.286	28.917	5.925	249.391	255.316	202.862
LU16	2016-08-16 15:56:00	Summer	Discontinuous	-0.063	1.903	0.788	0.133	32.5	0	0.009	-0.006	0.189	0.006	0.191	0	4	0.4	607.538	9.72	106.6	19.9	24.8	1017.4	374.205	6.94859	23	4.118	17.69	0.398	1.41	0	19.402	19.402	18.146
LU17	2016-08-16 16:22:00	Summer	Discontinuous	-1.527	0.308	0.872	0.063	12.667	0.002	0	-0.156	0.031	0.392	0.079	0.237	4.1	0.4	612.538	9.8	107.8	20	22.9	1018.7	276.872	62.8137	17	3.808	13.94	0.345	1.056	0	5.913	5.913	11.065
LU18	NA	Summer	Discontinuous	NA	NA	NA	NA	NA	NA	NA	NA	NA	NA	NA	NA	NA	NA	NA	NA	NA	NA	NA	NA	NA	NA	NA	NA	NA	NA	NA	NA	NA	NA	NA
LU1	2016-09-30 16:14:00	Ice on	Discontinuous	2.089	0.042	0.962	0.005	13	0.002	0	0.339	0.001	0.521	0.001	0.86	5.623	0.4	823.176	13.17	104.4	5.5	8	1023.5	538.203	73.9692	13.3	4.046	22.06	0.876	3.915	0	2.597	2.597	206.438
LU2	2016-09-30 15:49:00	Ice on	Discontinuous	1.431	0.734	0.909	0.105	17.5	0.004	0.002	0.25	0.135	0.104	0.056	0.354	5.946	0.6	837.552	13.4	103.8	4.6	7	1023.5	460.657	14.4789	13.1	4.129	19.85	0.682	3.034	1.704	7.578	9.282	206.564
LU3	2016-09-29 16:16:00	Ice on	Discontinuous	0.356	1.386	0.777	0.055	20.5	0.001	0.004	0.063	0.237	0.317	1.196	0.38	4.21	0.65	818.801	13.1	100.4	4.2	4.7	1022.9	454.105	NA	23	3.119	19.53	0.48	1.52	1.509	4.557	6.066	54.629
LU4	2016-09-29 16:42:00	Ice on	Discontinuous	4.83	0.652	0.989	0.006	16	0.001	0	0.736	0.074	0.501	0.05	1.237	3.91	0.65	832.552	13.32	102.7	4.4	4.8	1022.8	1004.1	NA	35	3.196	35.75	0.298	0	0	6.792	6.792	31.379
LU5	2016-09-30 14:20:00	Ice on	Discontinuous	-0.043	0.389	0.587	0.019	22.667	0	0.004	-0.007	0.057	NA	NA	-0.007	4.501	0.85	801.3	12.82	100.1	4.9	9.3	1023.4	418.098	65.3394	20.8	3.394	14.91	0.288	0	0	6.81	6.81	23.257
LU6	2016-09-29 13:29:00	Ice on	Discontinuous	3.406	0.619	0.975	0.008	19	0.003	0	0.58	0.092	0.021	0.003	0.601	4.34	0.65	762.548	12.2	93.8	4.3	7.5	1022.7	573.458	4.96875	18	4.213	20.82	0.291	0.359	7.267	4.96	12.227	20.137
LU7	2016-09-29 14:02:00	Ice on	Discontinuous	5.052	1.969	0.95	0.048	12.333	0.01	0.004	0.866	0.326	0.653	0.246	1.52	4.85	0.8	781.924	12.51	95.7	4.1	6.6	1022.7	481.561	45.1582	11	3.876	14.87	0.414	0.579	0	2.068	2.068	26.66
LU8	2016-09-29 15:13:00	Ice on	Discontinuous	6.061	0.676	0.995	0.002	9.5	0	0	1.026	0.114	NA	NA	1.026	4.34	0.03	641.29	10.26	78.1	3.9	5.5	1022.8	3417.13	NA	24	3.856	28.85	0.931	0.824	6.097	940.024	946.12	17.492
LU9	NA	Ice on	Discontinuous	NA	NA	NA	NA	NA	NA	NA	NA	NA	NA	NA	NA	NA	NA	NA	NA	NA	NA	NA	NA	NA	NA	NA	NA	NA	NA	NA	NA	NA	NA	NA
LU10	2016-09-29 15:46:00	Ice on	Discontinuous	3.859	0.654	0.955	0.014	15	0.001	0	0.575	0.097	0.263	0.045	0.838	4.01	0.55	807.55	12.92	99.6	4.4	4.8	1022.8	811.73	87.5595	36	2.781	36.73	0.531	NA	NA	NA	NA	30.42
LU11	2016-09-29 12:57:00	Ice on	Discontinuous	19.427	1.627	0.996	0.001	12	0.002	0	3.251	0.199	1.156	0.071	4.407	4.3	0.75	713.795	11.42	88.5	4.6	7.7	1022.5	2068.99	NA	27	3.232	22.06	0.304	1.723	2.331	100.38	102.711	26.08
LU12	2016-09-29 12:34:00	Ice on	Discontinuous	11.424	0.863	0.945	0.03	17	0.003	0	1.969	0.149	0.08	0.006	2.049	4.78	0.9	705.044	11.28	86.5	4.2	6.7	1022.6	1003.78	19.8032	17	4.907	22.74	0.502	3.729	5.746	656.941	662.687	62.241
LU13	2016-09-29 12:08:00	Ice on	Discontinuous	7.754	NA	0.992	NA	14	0.002	NA	1.322	NA	0.215	0.215	1.537	4.24	0.75	723.795	11.58	89.5	4.5	6.7	1022.5	959.043	59.7348	25	3.411	23.57	0.603	0.656	2.799	17.634	20.433	48.516
LU14	2016-09-30 14:40:00	Ice on	Discontinuous	13.391	6.03	0.985	0.016	16	0.002	0.001	1.999	0.759	0.515	0.195	2.513	4.501	0.75	727.545	11.64	92.1	5.4	8.3	1023.4	1538.86	NA	31.3	3.36	26.77	0.285	2.822	2.109	79.165	81.274	37.963
LU15	2016-09-30 15:30:00	Ice on	Discontinuous	61.61	18.53	0.962	0.018	17	0.001	0	9.632	2.91	NA	NA	9.632	4.518	0.45	398.775	6.38	51.4	6.1	8	1023.3	9001.41	NA	36.2	3.252	47.12	1.264	0.553	2.906	596.755	599.661	26.458
LU16	2016-09-30 16:53:00	Ice on	Discontinuous	3.51	1.701	0.935	0.021	11.667	0.003	0.002	0.588	0.29	0.586	0.289	1.175	4.688	0.35	823.801	13.18	102.9	4.9	6.9	1023.4	573.932	47.3824	19.9	3.703	17.54	0.534	2.031	0	6.841	6.841	18.699
LU17	2016-09-30 17:13:00	Ice on	Discontinuous	2.505	2.179	0.643	0.053	13.667	-0.004	0.004	0.418	0.367	NA	NA	0.418	4.586	0.6	833.177	13.33	104.4	5	5.3	1023.4	317.365	91.1481	18.2	3.61	12.35	0.513	5.231	2.334	28.73	31.064	15.644
LU18	NA	Ice on	Discontinuous	NA	NA	NA	NA	NA	NA	NA	NA	NA	NA	NA	NA	NA	NA	NA	NA	NA	NA	NA	NA	NA	NA	NA	NA	NA	NA	NA	NA	NA	NA	NA
LT1	2016-06-11 12:33:00	Ice off	Continuous	38.873	2.396	0.963	0.001	16	0.003	0	6.041	0.254	0.657	0.028	6.698	5.4	1.4	488.781	7.82	63.2	6.2	22	1006.5	2325.57	NA	8	3.644	7.285	0.507	0	0.997	17.91	18.907	21.703
LT2	2016-06-11 13:06:00	Ice off	Continuous	25.002	0.624	0.994	0.001	14.5	0.004	0	3.511	0.162	0.078	0.004	3.589	5.1	1	670.667	10.73	93.1	9.1	18.8	1007.9	1277.28	15.5408	16	4.436	19.5	0.708	1.164	2.318	8.345	10.663	30.091
LT3	2016-06-11 13:37:00	Ice off	Continuous	77.478	16.652	0.988	0.001	15	0.004	0.001	12.294	2.642	1.206	0.259	13.5	5.8	1.1	620.039	9.92	79.7	6	21.1	1005.7	3188.83	NA	11	3.103	6.091	1.067	1.647	7.632	45.527	53.159	25.403
LT4	2016-06-11 14:21:00	Ice off	Continuous	19.673	6.259	0.963	0.027	12.667	0.011	0.004	2.644	0.857	0.655	0.212	3.299	6.2	1.05	742.546	11.88	105	9.9	20.4	1007.5	658.321	48.2335	20	3.421	5.399	1.877	3.402	0	8.627	8.627	19.325
LT5	2016-06-11 14:54:00	Ice off	Continuous	46.33	29.255	0.925	0.092	10.5	0.005	0.003	7.815	5.113	NA	NA	7.815	6.8	0.875	692.543	11.08	87.2	5.2	18.3	1008.2	1874.33	NA	15	3.176	4.057	1.645	NA	NA	NA	NA	8.797
LT6	2016-06-11 15:29:00	Ice off	Continuous	38.335	14.507	0.992	0.005	12.5	0.004	0.002	5.267	1.993	0.32	0.121	5.586	6.4	1.8	685.043	10.96	95.5	9.3	18.8	1008.1	1751.01	NA	29	3.756	5.1	3.338	1.781	6.003	6.336	12.339	39.901
LT7	2016-06-11 16:17:00	Ice off	Continuous	81.297	NA	0.971	NA	13	0.005	NA	12.07	NA	0.611	NA	12.681	6.5	2.2	598.162	9.57	79	7.1	18.5	1008.6	2902.23	NA	10	3.563	5.593	1.01	3.052	3.264	9.521	12.785	32.393
LT8	2016-06-12 15:54:00	Ice off	Continuous	2.968	2.889	0.849	0.15	17.333	0.005	0.005	0.303	0.29	0.375	0.36	0.678	6.4	0.4	705.669	11.29	122.2	19.2	21.9	1015.8	488.283	21.6839	26	3.611	9.302	2.698	2.82	0	5.057	5.057	28.37
LT9	2016-06-12 16:37:00	Ice off	Continuous	13.664	NA	0.99	NA	11	0.002	NA	1.395	NA	0.026	NA	1.42	6.6	2	647.54	10.36	111.2	18.8	21.4	1015	1432.68	18.1678	14	3.857	10.78	0.978	1.84	3.335	6.373	9.708	29.561
LT10	2016-06-12 17:22:00	Ice off	Continuous	44.687	10.972	0.985	0.02	12	0.002	0.001	5.023	1.336	0.316	0.084	5.339	6.4	1.7	603.163	9.65	98.2	16.2	20.7	1015	3654.22	NA	18	3.428	6.867	2.176	1.974	5.224	17.48	22.704	28.973
LT11	2016-06-12 17:56:00	Ice off	Continuous	23.758	3.535	0.991	0.01	15.5	0.002	0	3.456	0.514	0.002	0	3.458	5.27	1.95	586.912	9.39	80.6	8.7	17.7	1014.8	1993.25	2.65482	7	3.96	7.528	0.506	0	0	0	0	26.852
LT12	2016-06-12 18:19:00	Ice off	Continuous	16.235	6.996	0.994	0	13	0.002	0.001	1.831	0.718	0.012	0.005	1.843	6.5	1.8	673.167	10.77	105.2	14.3	17.1	1014.9	1512.41	8.77974	9	3.607	7.264	0.766	2.165	0	1.823	1.823	34.054
LT13	2016-06-12 18:46:00	Ice off	Continuous	74.88	16.327	0.971	0.032	17.5	0.002	0.001	11.368	3.028	0.006	0.002	11.374	6.1	2.1	426.277	6.82	57.3	7.8	16.5	1014.5	5089.65	5.69324	17	3.889	6.163	1.651	3.155	0	0	0	67.285
LT14	2016-06-12 19:16:00	Ice off	Continuous	35.468	6.773	0.987	0.005	13	0.003	0.001	4.495	0.951	0.16	0.034	4.655	5.9	1.4	606.913	9.71	90.9	12.4	15	1014.6	2223.96	59.7137	10	4.248	10.09	0.705	0.849	4.105	3.008	7.113	26.464
LT15	2016-06-13 15:26:00	Ice off	Continuous	20.325	7.938	0.896	0.169	14	0.003	0.001	2.028	0.813	0.075	0.03	2.104	6.6	0.6	603.788	9.66	107.1	20.4	23.9	1016.6	1355.58	11.1378	29	4.081	13.45	2.312	NA	NA	NA	NA	68.292
LT16	2016-06-13 15:50:00	Ice off	Continuous	10.585	1.213	0.966	0.008	13.333	0.007	0.001	1.18	0.153	0.022	0.003	1.202	6.3	1	699.419	11.19	114.8	16.6	22.6	1015.7	643.946	3.54914	11	4.161	10.84	0.601	3.406	0	0	0	40.163
LT1	2016-08-09 17:00:00	Summer	Continuous	7.787	2.107	0.984	0.008	12	0.003	0.001	0.783	0.221	0.078	0.022	0.861	6.9	1.2	593.787	9.5	104.5	20	21.2	1013.3	756.885	21.2182	10	3.683	14.23	0.578	2.449	0	4.185	4.185	16.854
LT2	2016-08-09 16:32:00	Summer	Continuous	-5.759	3.591	0.917	0.134	12	0.003	0.002	-0.611	0.375	0.057	0.035	-0.554	7.5	1.3	687.543	11	117.6	18.6	20.8	1013.8	112.844	18.9408	16	3.411	14.28	1.248	7.85	0	7.513	7.513	88.474
LT3	2016-08-09 15:52:00	Summer	Continuous	-6.857	0.192	0.984	0.001	19	0.003	0	-0.646	0.018	0.07	0.002	-0.575	7.6	1	669.417	10.71	112.6	17.8	22.3	1013.5	102.934	18.1718	17	2.672	12.57	1.489	5.291	0	4.069	4.069	67.113
LT4	2016-08-09 14:06:00	Summer	Continuous	1.489	0.55	0.674	0.092	16	0.006	0.002	0.159	0.06	0.06	0.022	0.219	7.8	0.8	605.663	9.69	103.2	18.4	24.8	1014.7	441.813	6.0408	30	3.086	10.3	2.946	3.784	0	8.272	8.272	21.508
LT5	2016-08-09 13:26:00	Summer	Continuous	6.12	0.939	0.979	0.013	13.333	0.003	0.001	0.645	0.102	0.145	0.023	0.79	7.5	1.15	586.912	9.39	99.4	18.1	22.5	1014.4	683.558	36.7887	24.3	3.746	9.447	2.318	NA	NA	NA	NA	22.372
LT6	2016-08-09 12:54:00	Summer	Continuous	-2.708	0.815	0.84	0.106	10.333	0.002	0.001	-0.281	0.085	0.124	0.037	-0.158	7.8	1.3	621.914	9.95	105.5	18.2	24.4	1014	228.908	40.6519	38	3.155	10.43	4.165	5.397	3.069	11.92	14.988	37.426
LT7	2016-08-09 15:19:00	Summer	Continuous	11.51	1.249	0.984	0.003	13.5	0.004	0.001	1.125	0.169	0.016	0.002	1.141	7.4	1.9	597.537	9.56	103.6	19.3	22.3	1013.7	842.341	6.73678	14	3.105	11.01	1.012	3.105	0	4.718	4.718	38.459
LT8	2016-08-10 16:31:00	Summer	Continuous	-8.842	NA	0.977	NA	25	0.004	NA	-1.014	NA	0.243	NA	-0.771	8.1	0.5	674.417	10.79	111.6	17	22.7	1007.1	54.939	18.9827	39	2.058	13.73	4.012	9.261	0	5.362	5.362	44.247
LT9	2016-08-10 19:53:00	Summer	Continuous	13.676	2.317	0.962	0.054	15	0.001	0	1.466	0.295	0.017	0.003	1.483	6.4	0.95	563.16	9.01	91.1	15.9	17.9	1007.7	2200.7	23.2467	16	3.344	12.87	1.4	1.675	0.619	2.63	3.25	31.539
LT10	2016-08-10 18:57:00	Summer	Continuous	15.712	3.998	0.915	0.102	12.5	0.002	0.001	1.75	0.483	0.026	0.007	1.775	6.8	1.5	570.036	9.12	93	16.3	18.9	1007.4	1504.05	14.267	22	3.405	11.58	1.633	5.171	0.084	1.423	1.507	39.327
LT11	2016-08-10 19:29:00	Summer	Continuous	12.573	0.386	0.996	0.003	10.5	0.002	0	1.41	0.071	0.004	0	1.414	5.6	1.65	547.534	8.76	88.7	16	18.9	1007.6	1473.09	3.85699	9.6	5.169	11.65	0.503	1.642	1.46	32.517	33.977	24.447
LT12	2016-08-10 18:31:00	Summer	Continuous	5.771	2.885	0.94	0.051	12	0.005	0.003	0.645	0.335	0.001	0.001	0.646	6.7	1.1	609.413	9.75	99.1	16.2	19.2	1007.2	580.021	1.24792	12	3.156	11.73	0.602	3.934	0.263	4.462	4.725	65.93
LT13	2016-08-10 18:01:00	Summer	Continuous	13.977	1.818	0.872	0.188	11	0.003	0	1.481	0.11	0.067	0.005	1.548	6.7	1.8	576.286	9.22	94	16.3	19.2	1007.1	1076.56	31.0297	16	2.731	9.94	1.28	3.447	0	0.479	0.479	45.911
LT14	2016-08-10 17:13:00	Summer	Continuous	7.716	1.318	0.961	0.026	9.333	0.008	0.001	0.831	0.106	0.066	0.008	0.897	6	1.7	605.038	9.68	98.7	16.3	19.8	1007.5	550.762	11.8474	13	4.569	12.69	0.451	1.921	1.443	26.92	28.363	20.848
LT15	2016-08-11 17:51:00	Summer	Continuous	1.24	0.235	0.85	0.115	18	0.01	0.002	0.13	0.027	NA	NA	0.13	7	0.2	590.037	9.44	100.3	18.3	23.5	1015.4	421.872	27.2832	44	3.358	31.03	2.59	3.48	3.445	7.327	10.772	149.492
LT16	2016-08-11 18:24:00	Summer	Continuous	6.118	3.359	0.956	0.026	13.333	0.003	0.002	0.599	0.338	0.165	0.093	0.765	6.1	0.65	583.161	9.33	100.3	18.9	21.4	1015.3	655.22	21.7445	18	5.294	18.45	0.503	3.291	0	9.268	9.268	71.932
LT1	2016-09-25 14:49:00	Ice on	Continuous	26.931	1.421	0.98	0.02	15	0.004	0	3.734	0.091	0.015	0	3.749	6.541	1.2	698.169	11.17	93.8	7.8	9.2	1020.1	1242.19	4.65379	18.5	3.762	20.28	0.928	2.72	2.399	3.075	5.474	20.224
LT2	2016-09-25 13:32:00	Ice on	Continuous	31.406	3.044	0.976	0.014	11	0.009	0.001	4.568	0.556	0.052	0.006	4.62	6.456	1.3	694.418	11.11	93.4	7.8	8.9	1020.7	934.548	7.58424	17.3	3.336	17.15	1.213	1.787	0	4.854	4.854	75.504
LT3	2016-09-25 16:07:00	Ice on	Continuous	8.455	1.092	0.966	0.018	11	0.006	0.001	1.27	0.164	0.252	0.032	1.522	6.915	1.1	721.92	11.55	97.3	7.9	8.9	1019.2	620.356	38.4009	20	2.798	15.2	1.783	1.249	0	5.739	5.739	45.472
LT4	2016-09-25 13:01:00	Ice on	Continuous	16.382	1.292	0.97	0.018	11.5	0.014	0.001	2.441	0.229	0.051	0.005	2.492	7.255	0.9	728.171	11.65	97.8	7.8	9.4	1020.7	572.304	3.77951	NA	3.052	11.09	3.426	2.614	0	5.129	5.129	18.392
LT5	2016-09-25 12:28:00	Ice on	Continuous	19.101	3.384	0.946	0.057	19	0.008	0.002	2.906	0.583	0.1	0.02	3.006	7.068	1.25	695.668	11.13	93.8	7.9	9.9	1020.9	776.653	13.4686	24.7	3.675	11.43	2.335	NA	NA	NA	NA	26.202
LT6	2016-09-25 11:52:00	Ice on	Continuous	18.172	2.08	0.992	0.007	12	0.004	0	2.65	0.286	0.061	0.007	2.712	7.255	1.25	649.416	10.39	88.2	8.2	9.9	1020.3	1150.31	16.0345	40.6	3.212	10.67	4.517	3.561	22.596	31.462	54.058	33.212
LT7	2016-09-25 15:27:00	Ice on	Continuous	29.313	6.208	0.988	0	12.5	0.005	0.001	3.835	0.812	0.032	0.007	3.866	6.949	2	675.667	10.81	91	7.9	9.2	1019.6	1178.38	11.4072	17.1	2.759	14.51	1.498	3.216	0.161	2.867	3.028	53.312
LT8	2016-09-25 14:18:00	Ice on	Continuous	8.642	NA	0.947	NA	14	0.019	NA	1.236	NA	0.073	NA	1.31	7.17	0.85	727.545	11.64	101.2	9.2	13.3	1006.1	473.204	3.74995	32.3	2.732	12.17	3.208	4.363	0	3.416	3.416	36.521
LT9	2016-09-26 17:34:00	Ice on	Continuous	25.968	8.454	0.989	0.007	10	0.003	0.001	3.734	1.259	0.017	0.006	3.751	6.184	2.05	658.166	10.53	90.2	8.6	9.6	1006.3	1566.39	9.51472	16	3.287	16.28	1.01	1.723	6.759	11.637	18.396	19.854
LT10	2016-09-26 17:11:00	Ice on	Continuous	14.52	3.262	0.954	0.043	9	0.003	0.001	2.033	0.457	0.013	0.003	2.046	6.694	1.4	678.792	10.86	93.3	8.7	9.8	1006.2	1100.67	5.70713	20.9	3.096	13.54	1.473	2.601	114.058	186.327	300.385	32.679
LT11	2016-09-26 16:48:00	Ice on	Continuous	13.402	NA	0.993	NA	14	0.002	NA	1.694	NA	0.003	NA	1.697	5.538	1.8	660.666	10.57	90.4	8.5	10.1	1006.3	1299.57	3.11885	17.3	4.241	20.42	0.643	0	18.1	33.063	51.162	17.042
LT12	2016-09-26 16:24:00	Ice on	Continuous	9.782	1.254	0.929	0.082	15.667	0.003	0.001	1.363	0.231	0.004	0.001	1.367	6.575	1.4	693.168	11.09	95	8.6	10.6	1006.3	833.742	2.675	15.5	3.706	13.86	0.812	1.582	31.788	9.671	41.459	42.185
LT13	2016-09-26 15:58:00	Ice on	Continuous	11.115	3.892	0.973	0.011	12	0.003	0.001	1.44	0.551	0.007	0.003	1.447	6.915	1.95	695.043	11.12	95.5	8.7	11.4	1006.4	862.427	4.61086	18.1	2.845	10.99	1.241	2.243	0	3.752	3.752	49.882
LT14	2016-09-26 14:49:00	Ice on	Continuous	9.046	1.19	0.849	0.164	16.333	0.003	0	1.314	0.173	0.002	0	1.316	5.827	2.3	703.169	11.25	96.1	8.5	12.2	1006.3	833.482	2.1405	31.6	3.916	21.08	0.677	2.282	1.814	6.619	8.433	20.496
LT15	2016-09-27 15:27:00	Ice on	Continuous	19.521	18.466	0.973	0.023	11	0.009	0.009	2.918	2.789	1.22	1.166	4.137	6.269	0.3	728.171	11.65	97.6	7.7	11.8	1010.7	712.83	31.7463	42.6	2.422	21.46	3.457	5.333	4.367	17.024	21.391	40.857
LT16	2016-09-27 15:51:00	Ice on	Continuous	13.349	4.15	0.936	0.054	14.333	0.003	0.001	1.982	0.616	0.025	0.008	2.007	5.623	0.75	685.668	10.97	92.6	8	10	1010.7	987.118	5.29822	20.8	4.283	24.13	0.872	1.151	51.923	20.935	72.859	32.923

## Sheet: other data
ID	N_DD	E_DD	Permafrost_zone	Ice_free_days	MAAT_°C	MAP_mm_yr-1	Landsat_area_m2	Glowabo_area_m2	Stage	Depth_category
LKg1	62.3403	74.2636	Isolated	141	-1.165	499.7	6884	NA	Thermokarst	Average
LKg2	62.3311	74.2664	Isolated	141	-1.165	499.7	3117	NA	Thermokarst	Very_deep
LKg3	62.3439	74.2781	Isolated	141	-1.165	499.7	1075	NA	Thermokarst	Shallow
LKg4	62.3381	74.2383	Isolated	141	-1.165	499.7	NA	NA	NA	Very_shallow
LKg5	62.34	74.2386	Isolated	141	-1.165	499.7	245	NA	Thaw_pond	Shallow
LKg6	62.3419	74.2283	Isolated	141	-1.165	499.7	3170	NA	Thermokarst	Average
LKg7	62.3497	74.2258	Isolated	141	-1.165	499.7	1495	NA	Thermokarst	Shallow
LKg8	62.3553	74.1936	Isolated	141	-1.165	499.7	375	NA	Thaw_pond	Very_shallow
LKg9	62.3531	74.1847	Isolated	141	-1.165	499.7	2374	NA	Thermokarst	Very_deep
LKg10	62.3536	74.3228	Isolated	141	-1.165	499.7	5980	NA	Thermokarst	Average
LKg11	62.2583	74.2539	Isolated	141	-1.165	499.7	166011	121366	Mature	Deep
LKg12	62.2525	74.2603	Isolated	141	-1.165	499.7	8886	NA	Thermokarst	Deep
LKg13	62.255	74.3108	Isolated	141	-1.165	499.7	19298	NA	Mature	Average
LKg14	62.2522	74.2958	Isolated	141	-1.165	499.7	80767	50978.7	Mature	Very_deep
LKg15	62.2653	74.2711	Isolated	141	-1.165	499.7	23985	NA	Mature	Average
LKg16	62.255	74.2717	Isolated	141	-1.165	499.7	7819	NA	Thermokarst	Average
LKg17	62.3861	74.2519	Isolated	141	-1.165	499.7	7274	NA	Thermokarst	Average
LKg18	62.3814	74.305	Isolated	141	-1.165	499.7	10694	NA	Mature	Average
LKg19	62.3742	74.2619	Isolated	141	-1.165	499.7	4926	NA	Thermokarst	Average
LKg20	62.3633	74.275	Isolated	141	-1.165	499.7	7074	NA	Thermokarst	Average
LKh1	63.8058	75.6519	Sporadic	137	-2.098	439.6	16921	NA	Mature	Very_deep
LKh2	63.8017	75.7408	Sporadic	137	-2.098	439.6	2106	NA	Thermokarst	Very_shallow
LKh3	63.8056	75.7428	Sporadic	137	-2.098	439.6	20497	17504.6	Mature	Shallow
LKh4	63.8042	75.7556	Sporadic	137	-2.098	439.6	806	NA	Thermokarst	Very_shallow
LKh5	63.8128	75.7011	Sporadic	137	-2.098	439.6	8248	NA	Thermokarst	Shallow
LKh6	63.9231	75.6825	Sporadic	137	-2.098	439.6	1829	NA	Thermokarst	Very_shallow
LKh7	63.9303	75.6911	Sporadic	137	-2.098	439.6	1382	NA	Thermokarst	Very_shallow
LKh8	63.945	75.6761	Sporadic	137	-2.098	439.6	1236859	1.17836e+06	Khasyrey	Shallow
LKh9	63.9339	75.6119	Sporadic	137	-2.098	439.6	10220	NA	Mature	Shallow
LKh10	63.9403	75.6042	Sporadic	137	-2.098	439.6	390	NA	Thaw_pond	Very_shallow
LKh11	63.9444	75.6053	Sporadic	137	-2.098	439.6	1186	NA	Thermokarst	Very_deep
LKh12	63.9167	75.5886	Sporadic	137	-2.098	439.6	319	NA	Thaw_pond	Very_shallow
LKh13	63.9189	75.5842	Sporadic	137	-2.098	439.6	322	NA	Thaw_pond	Very_shallow
LKh14	63.8103	75.6694	Sporadic	137	-2.098	439.6	NA	NA	NA	Very_shallow
LKh15	63.9303	75.5747	Sporadic	137	-2.098	439.6	638	NA	Thermokarst	Very_shallow
LKh16	63.9308	75.5703	Sporadic	137	-2.098	439.6	274	NA	Thaw_pond	Very_shallow
LKh17	63.9339	75.5583	Sporadic	137	-2.098	439.6	9238	NA	Thermokarst	Shallow
LKh18	63.9161	75.5539	Sporadic	137	-2.098	439.6	33159	31201.2	Mature	Shallow
LKh19	63.8258	75.5928	Sporadic	137	-2.098	439.6	570756	515114	Mature	Shallow
LKh20	63.8072	75.5836	Sporadic	137	-2.098	439.6	5016	NA	Thermokarst	Very_shallow
LKh21	63.7853	75.7583	Sporadic	137	-2.098	439.6	2576	NA	Thermokarst	Shallow
LKh22	63.7867	75.7558	Sporadic	137	-2.098	439.6	1643	NA	Thermokarst	Very_shallow
LU1	66.0883	78.5478	Discontinuous	118	-3.838	426.3	22171	NA	Mature	Very_shallow
LU2	66.1142	78.5361	Discontinuous	118	-3.838	426.3	56694	29773.2	Mature	Shallow
LU3	66.1181	78.5969	Discontinuous	118	-3.838	426.3	19597	NA	Mature	Shallow
LU4	66.1303	78.5914	Discontinuous	118	-3.838	426.3	545	NA	Thermokarst	Shallow
LU5	66.1411	78.6153	Discontinuous	118	-3.838	426.3	9532	NA	Thermokarst	Shallow
LU6	66.1533	78.5461	Discontinuous	118	-3.838	426.3	18287	NA	Mature	Shallow
LU7	66.1342	78.6428	Discontinuous	118	-3.838	426.3	33083	NA	Mature	Very_deep
LU8	66.1081	78.6439	Discontinuous	118	-3.838	426.3	17189	NA	Mature	Very_shallow
LU9	66.1089	78.5328	Discontinuous	118	-3.838	426.3	115	NA	Thaw_pond	Very_shallow
LU10	66.1247	78.5275	Discontinuous	118	-3.838	426.3	115	NA	Thaw_pond	Shallow
LU11	66.0167	78.5514	Discontinuous	118	-3.838	426.3	205	NA	Thaw_pond	Shallow
LU12	66.0172	78.5778	Discontinuous	118	-3.838	426.3	3457	NA	Thermokarst	Shallow
LU13	66.1603	78.6636	Discontinuous	118	-3.838	426.3	14020	NA	Mature	Shallow
LU14	66.1347	78.6311	Discontinuous	118	-3.838	426.3	1562	NA	Thermokarst	Shallow
LU15	66.1292	78.6408	Discontinuous	118	-3.838	426.3	381	NA	Thaw_pond	Very_shallow
LU16	66.0289	78.5506	Discontinuous	118	-3.838	426.3	8956	NA	Thermokarst	Shallow
LU17	66.0319	78.5731	Discontinuous	118	-3.838	426.3	1469	NA	Thermokarst	Shallow
LU18	66.0281	78.6186	Discontinuous	118	-3.838	426.3	736	NA	Thermokarst	Shallow
LT1	67.4161	78.7019	Continuous	111	-4.868	383.9	7996	NA	Thermokarst	Average
LT2	67.4542	78.6939	Continuous	111	-4.868	383.9	144461	62580.6	Mature	Average
LT3	67.3689	78.6731	Continuous	111	-4.868	383.9	155044	86431.7	Mature	Average
LT4	67.3775	78.6414	Continuous	111	-4.868	383.9	265925	203029	Mature	Very_deep
LT5	67.4447	78.6344	Continuous	111	-4.868	383.9	79297	50757.1	Mature	Average
LT6	67.4536	78.6094	Continuous	111	-4.868	383.9	27603	NA	Mature	Very_deep
LT7	67.5131	78.6436	Continuous	111	-4.868	383.9	8816	NA	Thermokarst	Very_deep
LT8	67.4528	78.6444	Continuous	111	-4.868	383.9	788274	726547	Mature	Shallow
LT9	67.3922	78.6611	Continuous	111	-4.868	383.9	60137	23443.3	Mature	Deep
LT10	67.3783	78.6314	Continuous	111	-4.868	383.9	3815	NA	Thermokarst	Deep
LT11	67.3569	78.7611	Continuous	111	-4.868	383.9	10637	NA	Mature	Deep
LT12	67.3731	78.6956	Continuous	111	-4.868	383.9	61340	26093.7	Mature	Very_deep
LT13	67.3833	78.6492	Continuous	111	-4.868	383.9	16882	NA	Mature	Very_deep
LT14	67.3639	78.7436	Continuous	111	-4.868	383.9	34225	NA	Mature	Deep
LT15	67.3797	78.7678	Continuous	111	-4.868	383.9	85377	68909.6	Mature	Very_shallow
LT16	67.4278	78.7303	Continuous	111	-4.868	383.9	59483	22630	Mature	Shallow
