# Supplementary material for: High carbon emissions from thermokarst lakes of Western Siberia
Source: Nat Commun. 2019 Apr 4;10:1552. doi: 10.1038/s41467-019-09592-1 (PMC6449335; doi:10.1038/s41467-019-09592-1)
Supplement: Supplementary file 4 — Supplementary Data 2 [file 41467_2019_9592_MOESM4_ESM.xlsx]

## Sheet: full_dataset
Lake	Permafrost_zone	Season	Slope	R2	n	Chamber	Piston_velocity_m_min-1	CO2_flux_g_C_m-2_d-1	CH4_flux_g_C_m-2_d-1
LKg1	Isolated	Ice-off	3.60226	0.976049	20	ch1	0.00330177	0.371129	0.0221746
LKg1	Isolated	Ice-off	4.02406	0.965671	20	ch2	0.00368839	0.414586	0.0247711
LKg1	Isolated	Ice-off	4.95338	0.973465	20	ch3	0.0045402	0.510331	0.0304918
LKg2	Isolated	Ice-off	9.47802	0.995041	13	ch4	0.00662851	0.967979	0.286396
LKg2	Isolated	Ice-off	10.6538	0.994923	13	ch5	0.00745082	1.08806	0.321925
LKg3	Isolated	Ice-off	25.6182	0.999351	11	ch6	0.070081	2.54378	0.598065
LKg3	Isolated	Ice-off	35.0909	0.99872	10	ch7	0.0923074	3.35054	0.787743
LKg4	Isolated	Ice-off	7.40196	0.996807	17	ch8	0.00225836	0.651939	NA
LKg5	Isolated	Ice-off	25.0833	0.993537	9	ch9	0.0031322	2.37283	0.283174
LKg6	Isolated	Ice-off	12.7607	0.970546	15	ch10	0.0120413	1.26123	0.144765
LKg6	Isolated	Ice-off	10.4143	0.991073	15	ch11	0.00982712	1.02932	0.118145
LKg7	Isolated	Ice-off	20.215	0.988692	20	ch14	0.00924563	1.76782	0.48152
LKg8	Isolated	Ice-off	1.9484	0.966126	18	ch15	0.00237011	0.168933	NA
LKg9	Isolated	Ice-off	-0.763834	0.680644	23	ch1	0.00328563	-0.0738744	0.0218448
LKg9	Isolated	Ice-off	-1.24812	0.916599	20	ch13	0.00559129	-0.125715	0.0371742
LKg11	Isolated	Ice-off	53.9021	0.954842	12	ch1	0.0103635	6.13232	0.1291
LKg11	Isolated	Ice-off	54.8846	0.970353	12	ch2	0.0105524	6.2441	0.131453
LKg11	Isolated	Ice-off	58.6319	0.96435	13	ch3	0.0112729	6.67041	0.140428
LKg11	Isolated	Ice-off	63.1736	0.970139	14	ch4	0.0121461	7.18712	0.151306
LKg12	Isolated	Ice-off	1.54396	0.842556	13	ch5	0.0035979	0.161884	0.0402612
LKg12	Isolated	Ice-off	2.97802	0.917496	13	ch6	0.00700467	0.315168	0.0783836
LKg12	Isolated	Ice-off	2.7967	0.839874	13	ch7	0.00632552	0.28461	0.0707837
LKg13	Isolated	Ice-off	-0.327839	0.614444	27	ch11	-0.000712488	-0.0316571	NA
LKg13	Isolated	Ice-off	-0.396552	0.75252	29	ch8	-0.00086182	-0.0382922	NA
LKg13	Isolated	Ice-off	-0.468718	0.653214	26	ch9	-0.00102076	-0.0453543	NA
LKg14	Isolated	Ice-off	4.84962	0.965685	20	ch13	0.00273442	0.521812	0.0126778
LKg14	Isolated	Ice-off	4.48647	0.944244	20	ch14	0.00222116	0.423867	0.0102982
LKg14	Isolated	Ice-off	5.48814	0.952953	23	ch15	0.0029713	0.567017	0.0137761
LKg14	Isolated	Ice-off	3.30977	0.945196	20	ch16	0.00173922	0.331897	0.0080637
LKg14	Isolated	Ice-off	7.50258	0.834973	18	ch17	0.0039506	0.753898	0.0183165
LKg15	Isolated	Ice-off	12.6455	0.970741	11	ch1	0.00472219	1.40846	0.10754
LKg15	Isolated	Ice-off	11.5273	0.977531	11	ch3	0.00430463	1.28391	0.0980306
LKg15	Isolated	Ice-off	15.2727	0.966555	11	ch4	0.00570329	1.70108	0.129883
LKg16	Isolated	Ice-off	12.8246	0.963925	19	ch2	0.00453699	1.38994	0.136079
LKg16	Isolated	Ice-off	8.48607	0.987049	18	ch5	0.00300214	0.919732	0.0900441
LKg17	Isolated	Ice-off	9.42657	0.967957	12	ch6	0.00266044	1.00984	0.0376563
LKg17	Isolated	Ice-off	11.5934	0.986105	13	ch7	0.0031463	1.19426	0.0445332
LKg18	Isolated	Ice-off	3.11618	0.973077	16	ch13	0.00464329	0.336481	0.0318507
LKg18	Isolated	Ice-off	4.39628	0.913649	18	ch17	0.00611766	0.443322	0.0419642
LKg18	Isolated	Ice-off	4.49265	0.976857	17	ch8	0.00623886	0.452106	0.0427956
LKg18	Isolated	Ice-off	3.73039	0.973044	17	ch9	0.00519103	0.376174	0.035608
LKg19	Isolated	Ice-off	9.82418	0.991237	13	ch11	0.00238241	0.982264	0.0527925
LKg19	Isolated	Ice-off	14.0245	0.967899	12	ch16	0.003401	1.40223	0.0753638
LKg20	Isolated	Ice-off	6.65944	0.9694	18	ch10	0.0037894	0.67398	0.044467
LKg20	Isolated	Ice-off	3.21404	0.963087	19	ch14	0.00172307	0.306464	0.0202195
LKg20	Isolated	Ice-off	6.59474	0.924091	20	ch15	0.0038663	0.687656	0.0453693
LKg1	Isolated	Summer	-0.664225	0.761187	27	ch11	-0.00224025	-0.0630601	NA
LKg1	Isolated	Summer	0.683077	0.899745	25	ch18	0.00206584	0.0581505	0.028194
LKg2	Isolated	Summer	11.8	0.988582	9	ch20	0.00376459	0.976535	0.222041
LKg2	Isolated	Summer	11.9091	0.971003	10	ch7	0.00423711	1.09911	0.249911
LKg3	Isolated	Summer	43.0702	0.955024	19	ch14	0.0035768	3.87679	0.184176
LKg3	Isolated	Summer	44.7842	0.970411	19	ch19	0.00353971	3.83659	0.182266
LKg5	Isolated	Summer	24.8833	0.995894	9	ch12	0.00235021	2.3529	0.162205
LKg5	Isolated	Summer	26.6182	0.991684	11	ch4	0.00250904	2.51191	0.173166
LKg6	Isolated	Summer	8.4	0.985771	11	ch16	0.00453295	0.782431	0.126267
LKg6	Isolated	Summer	7.14545	0.944094	11	ch2	0.0039728	0.685744	0.110664
LKg7	Isolated	Summer	7.50909	0.953219	11	ch13	0.00415549	0.718266	0.759368
LKg7	Isolated	Summer	7.28182	0.980801	11	ch6	0.00390556	0.675067	0.713697
LKg9	Isolated	Summer	-7.41818	0.962275	11	ch10	0.00466176	-0.678093	0.0618927
LKg9	Isolated	Summer	-6.51049	0.967172	12	ch15	0.00421532	-0.613155	0.0559656
LKg10	Isolated	Summer	2.21071	0.791123	15	ch1	-0.00216153	0.211199	NA
LKg10	Isolated	Summer	1.67143	0.863006	15	ch3	-0.00163424	0.159679	NA
LKg10	Isolated	Summer	-2.825	0.969699	15	ch9	0.00268644	-0.262488	0.0202223
LKg11	Isolated	Summer	6.67143	0.97991	15	ch1	0.179274	0.672025	0.448817
LKg11	Isolated	Summer	4.47912	0.946654	14	ch11	0.116822	0.43792	0.292468
LKg12	Isolated	Summer	2.17402	0.922866	17	ch16	0.00507241	0.204707	0.0616225
LKg12	Isolated	Summer	2.11765	0.85861	17	ch2	0.0050906	0.205442	0.0618436
LKg13	Isolated	Summer	-0.477826	0.637359	24	ch10	0.00289674	-0.0456006	0.0100786
LKg13	Isolated	Summer	-0.534348	0.819611	24	ch14	0.00305199	-0.0480446	0.0106188
LKg13	Isolated	Summer	1.00692	0.866722	23	ch19	-0.00547366	0.0861665	NA
LKg14	Isolated	Summer	7.39091	0.947164	11	ch11	0.0144535	0.71123	0.155316
LKg14	Isolated	Summer	4.9	0.942308	5	ch12	0.0098925	0.486792	0.106304
LKg14	Isolated	Summer	7.06667	0.958644	10	ch17	0.013848	0.681433	0.148809
LKg15	Isolated	Summer	3.20147	0.720978	16	ch3	-0.00337148	0.321619	NA
LKg15	Isolated	Summer	-1.61071	0.850225	15	ch6	0.00171212	-0.163326	0.0102586
LKg16	Isolated	Summer	8.95441	0.921239	16	ch15	0.00404563	0.8893	0.230883
LKg16	Isolated	Summer	11.4364	0.967337	11	ch5	0.00516698	1.13579	0.294878
LKg17	Isolated	Summer	0.93985	0.782373	20	ch10	0.00256865	0.0867618	0.0687971
LKg17	Isolated	Summer	1.34135	0.888129	20	ch14	0.0034539	0.116663	0.092507
LKg18	Isolated	Summer	12.8719	0.969095	19	ch16	0.00505682	1.23842	0.116003
LKg18	Isolated	Summer	12.026	0.97147	21	ch2	0.00486764	1.1921	0.111664
LKg18	Isolated	Summer	13.7193	0.977327	18	ch7	0.00538971	1.31995	0.12364
LKg19	Isolated	Summer	0.96129	0.743074	30	ch18	-0.00376585	0.0821805	NA
LKg20	Isolated	Summer	2.09091	0.771829	12	ch4	0.00216705	0.205893	0.0439538
LKg20	Isolated	Summer	5.14286	0.959613	13	ch8	0.00517336	0.491526	0.10493
LKg3	Isolated	Ice-on	14.1471	0.997181	16	ch2	0.00258432	2.46516	0.378978
LKg3	Isolated	Ice-on	7.08824	0.759063	17	ch8	0.00125676	1.19881	0.184298
LKg11	Isolated	Ice-on	2.54283	0.955758	18	ch1	0.00638896	0.439707	0.0247451
LKg11	Isolated	Ice-on	0.897059	0.759594	17	ch18	0.00196161	0.135004	0.00759754
LKg11	Isolated	Ice-on	1.44272	0.915122	18	ch20	0.00315483	0.217125	0.012219
LKg11	Isolated	Ice-on	1.98284	0.945826	17	ch4	0.00498197	0.342875	0.0192957
LKh1	Sporadic	Ice-off	1.5193	0.859706	19	ch1	0.00766541	0.195596	0.00471583
LKh1	Sporadic	Ice-off	0.943627	0.559728	17	ch15	0.00476094	0.121483	0.00292898
LKh1	Sporadic	Ice-off	1.5614	0.720709	18	ch2	0.00787785	0.201016	0.00484653
LKh1	Sporadic	Ice-off	1.82281	0.777327	19	ch3	0.00919672	0.234669	0.00565791
LKh2	Sporadic	Ice-off	3.11429	0.955679	15	ch10	0.00285585	0.394324	0.0610604
LKh2	Sporadic	Ice-off	2.73214	0.953624	15	ch11	0.00250542	0.345938	0.0535679
LKh3	Sporadic	Ice-off	0.557312	0.623981	22	ch8	0.00116241	0.0694095	0.0022557
LKh3	Sporadic	Ice-off	1.47013	0.895779	21	ch9	0.00307264	0.183473	0.00596259
LKh4	Sporadic	Ice-off	-0.602241	0.687208	35	ch7	0.00432044	-0.0755012	0.596239
LKh5	Sporadic	Ice-off	3.78333	0.845662	9	ch17	0.0049595	0.454273	0.0348899
LKh5	Sporadic	Ice-off	2.35152	0.854296	10	ch4	0.00316942	0.290308	0.0222967
LKh6	Sporadic	Ice-off	-0.332353	0.625931	16	ch13	0.00108151	-0.0416483	0.102223
LKh6	Sporadic	Ice-off	0.71001	0.777846	18	ch5	-0.00221851	0.0854331	NA
LKh7	Sporadic	Ice-off	-1.76786	0.933993	15	ch6	0.00158893	-0.214711	0.0142396
LKh8	Sporadic	Ice-off	8.81868	0.998371	13	ch1	0.00978684	1.32868	0.117712
LKh8	Sporadic	Ice-off	18.5036	0.987964	15	ch2	0.020535	2.78786	0.246986
LKh8	Sporadic	Ice-off	12.1321	0.905918	15	ch3	0.0134641	1.8279	0.16194
LKh9	Sporadic	Ice-off	3.04652	0.887636	24	ch16	-0.0122376	0.445507	NA
LKh9	Sporadic	Ice-off	-2.12479	0.631112	28	ch4	0.00879378	-0.320135	0.0377654
LKh9	Sporadic	Ice-off	-0.972359	0.692988	28	ch5	0.00402425	-0.146502	0.0172824
LKh10	Sporadic	Ice-off	-1.32527	0.948615	14	ch13	0.00810379	-0.204285	0.136199
LKh10	Sporadic	Ice-off	-2.40877	0.893087	19	ch6	0.0142754	-0.359862	0.239924
LKh12	Sporadic	Ice-off	1.92121	0.74617	10	ch10	0.0019211	0.278953	0.467798
LKh13	Sporadic	Ice-off	0.335594	0.715803	32	ch11	0.000424256	0.0489008	0.00768543
LKh15	Sporadic	Ice-off	6.76923	0.965513	12	ch3	0.00416239	0.97824	0.0804561
LKh15	Sporadic	Ice-off	-1.13287	0.794478	12	ch4	-0.000696598	-0.163714	NA
LKh16	Sporadic	Ice-off	0.624817	0.956256	32	ch8	0.00113211	0.0882574	0.191511
LKh17	Sporadic	Ice-off	-5.387	0.961496	18	ch10	-0.0275001	-0.777273	NA
LKh17	Sporadic	Ice-off	-4.02941	0.960887	16	ch14	-0.0193798	-0.547757	NA
LKh18	Sporadic	Ice-off	3.10909	0.915636	21	ch2	0.00672088	0.460555	0.00131571
LKh18	Sporadic	Ice-off	2.91039	0.986615	21	ch5	0.00629135	0.431121	0.00123163
LKh18	Sporadic	Ice-off	2.97403	0.930496	21	ch7	0.00623983	0.42759	0.00122154
LKh19	Sporadic	Ice-off	9.82806	0.852016	23	ch13	0.0399683	1.53247	0.11246
LKh19	Sporadic	Ice-off	11.997	0.931893	24	ch16	0.0454693	1.74338	0.127938
LKh19	Sporadic	Ice-off	127.538	0.972592	25	ch6	0.502688	19.2741	NA
LKh21	Sporadic	Ice-off	0.381203	0.659399	20	ch13	0.00213465	0.0648949	0.0279996
LKh21	Sporadic	Ice-off	3.78596	0.971926	19	ch3	0.0203569	0.618864	0.267016
LKh22	Sporadic	Ice-off	-2.14103	0.916193	27	ch17	-0.0173049	-0.33682	NA
LKh1	Sporadic	Summer	-2.06993	0.966911	12	ch11	0.00193931	-0.210234	0.00505165
LKh1	Sporadic	Summer	-1.52797	0.590993	12	ch17	0.00143451	-0.15551	0.00373671
LKh1	Sporadic	Summer	-2.92857	0.910618	7	ch7	0.00274377	-0.297442	0.00714715
LKh2	Sporadic	Summer	-1.06976	0.762525	31	ch6	-0.0018336	-0.113617	NA
LKh3	Sporadic	Summer	-2.07002	0.971549	22	ch16	0.00155265	-0.208328	0.00176129
LKh3	Sporadic	Summer	0.360435	0.702647	24	ch8	-0.00027035	0.0362744	NA
LKh4	Sporadic	Summer	1.66593	0.833595	14	ch12	0.000345326	0.170122	0.00985092
LKh4	Sporadic	Summer	2.3848	0.840264	17	ch2	0.000493348	0.243044	0.0140735
LKh5	Sporadic	Summer	8.02198	0.959148	13	ch13	0.00337731	0.879085	0.0156621
LKh5	Sporadic	Summer	13.011	0.978187	13	ch15	0.00525973	1.36906	0.0243918
LKh5	Sporadic	Summer	9.5697	0.982212	10	ch18	0.0033669	0.876378	0.0156139
LKh6	Sporadic	Summer	29.6429	0.808053	13	ch10	0.00145307	3.13031	0.0157373
LKh6	Sporadic	Summer	6.51648	0.9155	14	ch5	0.000329112	0.708998	0.00356443
LKh7	Sporadic	Summer	26.9329	0.909565	18	ch3	0.0108945	2.81891	0.673459
LKh8	Sporadic	Summer	6.70075	0.658577	20	ch1	0.00661285	0.743545	0.088553
LKh8	Sporadic	Summer	3.42932	0.942175	20	ch14	0.00309477	0.347974	0.0414422
LKh8	Sporadic	Summer	7.23333	0.943978	19	ch18	0.00621274	0.698556	0.083195
LKh8	Sporadic	Summer	6.23323	0.857741	18	ch4	0.00615146	0.691667	0.0823745
LKh9	Sporadic	Summer	4.65455	0.925894	10	ch11	0.0189916	0.507271	0.219458
LKh9	Sporadic	Summer	2.92727	0.873948	10	ch17	0.0119686	0.319685	0.138304
LKh9	Sporadic	Summer	3.6993	0.932908	12	ch5	0.0155514	0.415381	0.179705
LKh10	Sporadic	Summer	0.691697	0.809352	27	ch19	-0.000926072	0.0634259	NA
LKh12	Sporadic	Summer	20.5321	0.788585	15	ch2	0.00126943	2.29049	0.680594
LKh13	Sporadic	Summer	15.8545	0.938966	11	ch12	0.00119113	1.83951	NA
LKh13	Sporadic	Summer	3.47143	0.921316	15	ch13	0.00027107	0.418623	0.587851
LKh17	Sporadic	Summer	7.09559	0.98752	16	ch16	0.00214991	0.773153	0.0685646
LKh17	Sporadic	Summer	6.99643	0.991206	15	ch6	0.00220455	0.7928	0.070307
LKh18	Sporadic	Summer	13.1044	0.972433	13	ch15	0.00641793	1.47568	0.0306289
LKh18	Sporadic	Summer	8.62727	0.990695	11	ch8	0.00410097	0.942941	0.0195714
LKh19	Sporadic	Summer	21.7418	0.939244	13	ch3	0.0121767	2.42687	0.195
LKh19	Sporadic	Summer	18.8182	0.9914	12	ch7	0.0102293	2.03875	0.163815
LKh19	Sporadic	Summer	16.2143	0.975893	13	ch9	0.0088321	1.76028	0.141439
LKh21	Sporadic	Summer	7.3	0.666216	15	ch1	0.00295196	0.763972	0.10016
LKh21	Sporadic	Summer	9.71978	0.968516	13	ch14	0.00359417	0.930177	0.12195
LKh21	Sporadic	Summer	8.225	0.948956	16	ch4	0.00332601	0.860776	0.112851
LKh1	Sporadic	Ice-on	1.36364	0.849912	10	ch1	-0.215399	0.251844	NA
LKh1	Sporadic	Ice-on	1.03636	0.743478	11	ch4	-0.163703	0.191401	NA
LKh3	Sporadic	Ice-on	0.361378	0.558406	22	ch18	-0.00539498	0.0555253	0.0128198
LKh3	Sporadic	Ice-on	0.364625	0.712378	23	ch2	-0.00625453	0.0643719	0.0148623
LKh8	Sporadic	Ice-on	2.49011	0.912914	14	ch5	0.0082539	0.467752	0.0542698
LKh8	Sporadic	Ice-on	1.61538	0.8678	12	ch6	0.00540458	0.30628	0.0355354
LKh8	Sporadic	Ice-on	2.5033	0.913655	14	ch7	0.00805356	0.456398	0.0529526
LKh8	Sporadic	Ice-on	2.52088	0.913652	14	ch9	0.00812688	0.460554	0.0534347
LKh9	Sporadic	Ice-on	0.545455	0.580607	21	ch1	0.275608	0.100907	0.434542
LKh9	Sporadic	Ice-on	0.733766	0.853041	21	ch4	0.370758	0.135744	0.584563
LKh12	Sporadic	Ice-on	4.23636	0.946131	11	ch19	0.00330734	0.641759	NA
LKh12	Sporadic	Ice-on	4.65455	0.989596	11	ch8	0.00405246	0.786343	NA
LKh13	Sporadic	Ice-on	5.30909	0.969071	10	ch11	6.20254e-05	0.90768	NA
LKh13	Sporadic	Ice-on	5.13636	0.977898	11	ch20	5.38083e-05	0.787431	NA
LKh17	Sporadic	Ice-on	2.57576	0.966876	10	ch10	0.002577	0.464314	0.125498
LKh17	Sporadic	Ice-on	4.29762	0.948458	8	ch14	0.00405094	0.729884	0.197278
LKh17	Sporadic	Ice-on	2.93333	0.97368	9	ch16	0.00293474	0.528771	0.14292
LKh18	Sporadic	Ice-on	3.64559	0.936338	16	ch12	0.00300806	0.673324	0.00509086
LKh18	Sporadic	Ice-on	2.84559	0.99106	17	ch18	0.00203939	0.456497	0.00345148
LKh18	Sporadic	Ice-on	1.95735	0.946713	16	ch2	0.00161182	0.360791	0.00272786
LKh19	Sporadic	Ice-on	1.33824	0.951693	17	ch13	0.00287139	0.25979	0.0402141
LKh19	Sporadic	Ice-on	1.74118	0.884217	16	ch15	0.00358729	0.324562	0.0502404
LKh19	Sporadic	Ice-on	1.65588	0.963329	16	ch17	0.00331806	0.300203	0.0464698
LKh19	Sporadic	Ice-on	1.83956	0.904117	14	ch3	0.00378999	0.342901	0.0530792
LKh21	Sporadic	Ice-on	1.31688	0.860809	21	ch20	0.00194529	0.21592	0.0244937
LKh21	Sporadic	Ice-on	0.565385	0.769893	25	ch8	0.0009314	0.103382	0.0117275
LU1	Discontinuous	Ice-off	61.8211	0.980492	17	ch1	0.00524824	7.69364	0.472762
LU1	Discontinuous	Ice-off	58.4471	0.997839	16	ch17	0.00482582	7.0744	0.43471
LU1	Discontinuous	Ice-off	24.709	0.98096	18	ch2	0.00209764	3.07504	0.188956
LU2	Discontinuous	Ice-off	5.8044	0.971085	14	ch3	0.000695501	0.739045	0.0322074
LU2	Discontinuous	Ice-off	23.2396	0.976248	14	ch4	0.00278464	2.95898	0.128952
LU3	Discontinuous	Ice-off	13.2725	0.994344	14	ch15	0.00406996	1.94255	NA
LU3	Discontinuous	Ice-off	10.3964	0.986578	15	ch5	0.00318802	1.52161	NA
LU4	Discontinuous	Ice-off	53.0965	0.980761	19	ch14	0.00316428	7.57324	NA
LU5	Discontinuous	Ice-off	21.5989	0.979703	13	ch10	0.00356133	3.10066	NA
LU5	Discontinuous	Ice-off	16.1993	0.985627	12	ch13	0.00286601	2.49528	NA
LU5	Discontinuous	Ice-off	4.63077	0.963576	14	ch8	0.000763543	0.664775	0.260237
LU6	Discontinuous	Ice-off	43.8791	0.993923	13	ch17	0.00604961	5.40941	NA
LU6	Discontinuous	Ice-off	24.7044	0.995981	16	ch2	0.00350197	3.13138	NA
LU6	Discontinuous	Ice-off	35.6989	0.990981	14	ch3	0.0050605	4.52497	NA
LU7	Discontinuous	Ice-off	94.7893	0.972775	15	ch4	0.00769397	11.8668	0.926623
LU8	Discontinuous	Ice-off	6.26364	0.925166	11	ch5	-0.0467645	0.703326	NA
LU9	Discontinuous	Ice-off	1.83971	0.805873	16	ch15	0.00877478	0.204104	NA
LU9	Discontinuous	Ice-off	2.75455	0.97875	21	ch8	0.0127518	0.296611	NA
LU10	Discontinuous	Ice-off	23.0587	0.98566	24	ch11	0.00314442	2.83766	NA
LU10	Discontinuous	Ice-off	27.813	0.990842	21	ch14	0.00357333	3.22473	NA
LU11	Discontinuous	Ice-off	63.7956	0.982253	14	ch17	0.003682	8.11435	NA
LU11	Discontinuous	Ice-off	55.951	0.990182	17	ch2	0.00332024	7.3171	NA
LU12	Discontinuous	Ice-off	22.2273	0.995873	11	ch16	0.00634693	2.91783	0.970373
LU12	Discontinuous	Ice-off	47.0681	0.991287	14	ch3	0.0138474	6.36599	NA
LU13	Discontinuous	Ice-off	6.07143	0.734708	21	ch4	0.00478875	0.800668	NA
LU14	Discontinuous	Ice-off	61.1956	0.987615	14	ch11	0.0028643	8.00869	0.312934
LU14	Discontinuous	Ice-off	86.3242	0.988907	13	ch14	0.00380671	10.6437	0.415896
LU14	Discontinuous	Ice-off	70.8681	0.988195	14	ch8	0.00331702	9.27454	0.362396
LU15	Discontinuous	Ice-off	152.417	0.99377	9	ch10	0.00424661	19.7428	NA
LU15	Discontinuous	Ice-off	98.8	0.996701	9	ch13	0.00295371	13.732	NA
LU16	Discontinuous	Ice-off	1.97273	0.85461	11	ch1	0.00601508	0.241311	0.212342
LU16	Discontinuous	Ice-off	5.47273	0.98018	10	ch15	0.016687	0.669443	0.589078
LU17	Discontinuous	Ice-off	-0.437603	0.74422	28	ch11	0.00123527	-0.0536573	0.0533005
LU17	Discontinuous	Ice-off	-0.81	0.718293	25	ch17	0.0022912	-0.0995246	0.0988627
LU17	Discontinuous	Ice-off	2.24315	0.908653	31	ch2	-0.00652385	0.283381	NA
LU18	Discontinuous	Ice-off	12.9266	0.992792	12	ch3	0.0667449	1.58647	0.568986
LU18	Discontinuous	Ice-off	4.76923	0.944155	12	ch5	0.0246254	0.585323	0.209926
LU1	Discontinuous	Summer	6.46429	0.873622	15	ch1	0.0192241	0.648324	0.189416
LU1	Discontinuous	Summer	3.26471	0.935482	16	ch13	0.0101113	0.340998	0.0996267
LU1	Discontinuous	Summer	1.31324	0.833563	16	ch14	0.00357127	0.120439	0.0351879
LU2	Discontinuous	Summer	18.6364	0.938704	12	ch15	0.0237428	1.892	0.459777
LU2	Discontinuous	Summer	4.90909	0.952598	12	ch7	0.00607026	0.483723	0.11755
LU2	Discontinuous	Summer	12.0462	0.934629	14	ch9	0.0149263	1.18943	0.289045
LU3	Discontinuous	Summer	9.65614	0.703197	19	ch10	-0.0491568	0.951573	NA
LU3	Discontinuous	Summer	-0.846617	0.692798	20	ch11	0.00430989	-0.0834306	0.159597
LU3	Discontinuous	Summer	3.61504	0.93893	20	ch17	-0.0184412	0.356983	NA
LU4	Discontinuous	Summer	70.1703	0.950189	13	ch2	0.0176994	7.16685	NA
LU4	Discontinuous	Summer	20.9341	0.994289	13	ch3	0.0052803	2.1381	NA
LU5	Discontinuous	Summer	5.13416	0.699654	18	ch18	-0.00855502	0.463334	NA
LU5	Discontinuous	Summer	1.06127	0.824229	17	ch19	-0.0017684	0.095775	NA
LU5	Discontinuous	Summer	-1.09853	0.640657	16	ch6	0.0021229	-0.114975	0.680087
LU6	Discontinuous	Summer	3.3	0.929915	11	ch12	0.00571154	0.341031	0.226792
LU6	Discontinuous	Summer	2.16364	0.91324	10	ch16	0.00362734	0.216586	0.144033
LU6	Discontinuous	Summer	13.7273	0.98894	12	ch20	0.0206364	1.23218	0.819422
LU7	Discontinuous	Summer	-6.04265	0.976688	16	ch2	0.00265626	-0.639535	0.270957
LU7	Discontinuous	Summer	-6.39091	0.983109	11	ch7	0.00272672	-0.6565	0.278145
LU7	Discontinuous	Summer	-4.38788	0.955953	10	ch9	0.00187598	-0.451672	0.191364
LU8	Discontinuous	Summer	4.01071	0.956405	15	ch10	-0.171841	0.414535	NA
LU8	Discontinuous	Summer	1.9711	0.964456	18	ch18	-0.0757285	0.182681	NA
LU10	Discontinuous	Summer	2	0.928983	11	ch11	-0.0960334	0.204314	NA
LU10	Discontinuous	Summer	26.5545	0.814711	11	ch17	-1.2777	2.71834	NA
LU10	Discontinuous	Summer	3.38811	0.885922	12	ch8	-0.162686	0.34612	NA
LU11	Discontinuous	Summer	14.0813	0.979551	14	ch14	0.00415856	1.31506	0.95361
LU11	Discontinuous	Summer	8.91429	0.957167	15	ch15	0.00287894	0.910406	0.660175
LU12	Discontinuous	Summer	7.45604	0.9602	13	ch1	0.00692168	0.7823	0.136255
LU12	Discontinuous	Summer	4.31648	0.780213	14	ch13	0.0041732	0.471662	0.0821503
LU13	Discontinuous	Summer	11.5833	0.940518	9	ch5	0.00943186	1.18792	NA
LU13	Discontinuous	Summer	8.05	0.94281	9	ch8	0.00636201	0.801283	0.658355
LU14	Discontinuous	Summer	12.2088	0.975555	13	ch12	0.0029438	1.31063	0.547753
LU14	Discontinuous	Summer	10.25	0.965801	8	ch3	0.00246655	1.09815	0.458951
LU14	Discontinuous	Summer	13.1182	0.854972	11	ch4	0.00315675	1.40544	0.587376
LU14	Discontinuous	Summer	12.0364	0.957785	11	ch5	0.00289642	1.28953	0.538937
LU15	Discontinuous	Summer	72.4681	0.997327	14	ch16	0.000812498	7.55967	NA
LU15	Discontinuous	Summer	142.039	0.998897	15	ch20	0.001428	13.2864	NA
LU16	Discontinuous	Summer	-1.40887	0.881747	31	ch10	0.00681774	-0.139572	0.141341
LU16	Discontinuous	Summer	1.28235	0.693571	34	ch17	-0.00621832	0.127301	NA
LU17	Discontinuous	Summer	-1.17363	0.900455	14	ch3	0.00137881	-0.119595	0.30156
LU17	Discontinuous	Summer	-1.73636	0.800022	11	ch4	0.00203993	-0.176939	0.446154
LU17	Discontinuous	Summer	-1.67033	0.916062	13	ch5	0.00196235	-0.17021	0.429187
LU1	Discontinuous	Ice-on	2.05944	0.965388	12	ch12	0.00230393	0.339354	0.522401
LU1	Discontinuous	Ice-on	2.11868	0.959006	14	ch7	0.00229589	0.33817	0.520578
LU2	Discontinuous	Ice-on	1.95	0.983163	15	ch13	0.00538224	0.345208	0.144025
LU2	Discontinuous	Ice-on	0.911278	0.834443	20	ch5	0.00241515	0.154904	0.0646274
LU3	Discontinuous	Ice-on	-0.624675	0.738339	21	ch17	-0.00182162	-0.10476	NA
LU3	Discontinuous	Ice-on	1.33609	0.81614	20	ch5	0.00400597	0.23038	NA
LU4	Discontinuous	Ice-on	4.36912	0.984436	16	ch14	0.000996335	0.683728	0.465663
LU4	Discontinuous	Ice-on	5.29118	0.9932	16	ch20	0.00114839	0.788074	0.536729
LU5	Discontinuous	Ice-on	-0.250988	0.569648	23	ch14	-0.00247225	-0.0385799	NA
LU5	Discontinuous	Ice-on	0.405421	0.582608	22	ch18	0.00380076	0.0593115	0.377151
LU5	Discontinuous	Ice-on	-0.284585	0.607702	23	ch20	-0.00266794	-0.0416337	NA
LU6	Discontinuous	Ice-on	2.98772	0.981418	19	ch13	0.00275032	0.534421	0.0196493
LU6	Discontinuous	Ice-on	3.11404	0.978577	19	ch16	0.00267157	0.519118	0.0190867
LU6	Discontinuous	Ice-on	4.11754	0.965574	19	ch7	0.00353249	0.686405	0.0252374
LU7	Discontinuous	Ice-on	2.97802	0.89572	13	ch3	0.00575963	0.515314	0.388708
LU7	Discontinuous	Ice-on	5.28322	0.97	12	ch6	0.0103136	0.922758	0.696047
LU7	Discontinuous	Ice-on	6.8951	0.984207	12	ch9	0.01297	1.16042	0.875321
LU8	Discontinuous	Ice-on	5.58333	0.996552	9	ch10	0.000269075	0.944848	NA
LU8	Discontinuous	Ice-on	6.53939	0.994224	10	ch11	0.000315149	1.10664	NA
LU10	Discontinuous	Ice-on	4.32143	0.964794	15	ch18	0.00138067	0.643638	0.294367
LU10	Discontinuous	Ice-on	3.39643	0.945072	15	ch19	0.00108514	0.505868	0.231358
LU11	Discontinuous	Ice-on	18.2762	0.996869	12	ch12	0.00164563	3.10987	NA
LU11	Discontinuous	Ice-on	20.5769	0.995342	12	ch8	0.00179469	3.39157	NA
LU12	Discontinuous	Ice-on	12.0343	0.966922	17	ch15	0.00300273	2.07445	0.0845252
LU12	Discontinuous	Ice-on	10.8137	0.923903	17	ch4	0.00269817	1.86405	0.0759522
LU13	Discontinuous	Ice-on	7.75385	0.991575	14	ch1	0.00209068	1.32164	0.21537
LU14	Discontinuous	Ice-on	17.6545	0.97422	21	ch19	0.00202585	2.5358	0.652771
LU14	Discontinuous	Ice-on	9.12727	0.996634	11	ch8	0.00116801	1.46203	0.376358
LU15	Discontinuous	Ice-on	48.5077	0.97443	14	ch16	0.000819257	7.57392	NA
LU15	Discontinuous	Ice-on	74.7128	0.94913	20	ch17	0.00126445	11.6896	NA
LU16	Discontinuous	Ice-on	2.08042	0.928039	12	ch10	0.00177983	0.339422	0.338352
LU16	Discontinuous	Ice-on	5.39091	0.958694	11	ch3	0.00475176	0.906183	0.903326
LU16	Discontinuous	Ice-on	3.05944	0.917465	12	ch6	0.00272195	0.519088	0.517452
LU17	Discontinuous	Ice-on	4.98788	0.658088	10	ch1	-0.00859219	0.835353	NA
LU17	Discontinuous	Ice-on	0.910526	0.68676	19	ch11	-0.00152235	0.148007	NA
LU17	Discontinuous	Ice-on	1.61538	0.584881	12	ch4	-0.00278268	0.270539	NA
LT1	Continuous	Ice-off	40.5679	0.963591	15	ch17	0.0030721	6.22055	0.676094
LT1	Continuous	Ice-off	37.1789	0.962819	17	ch2	0.0028948	5.86154	0.637074
LT2	Continuous	Ice-off	24.5604	0.994943	14	ch16	0.00408462	3.39693	0.0752835
LT2	Continuous	Ice-off	25.4429	0.99375	15	ch3	0.0043596	3.62561	0.0803516
LT3	Continuous	Ice-off	65.7033	0.987299	13	ch15	0.00352983	10.4256	NA
LT3	Continuous	Ice-off	89.2525	0.989224	17	ch4	0.00479497	14.1623	NA
LT4	Continuous	Ice-off	12.9364	0.933078	11	ch1	0.00761589	1.79278	0.444007
LT4	Continuous	Ice-off	20.7736	0.971102	14	ch14	0.0111834	2.63258	0.651995
LT4	Continuous	Ice-off	25.3077	0.986297	13	ch5	0.0148991	3.50726	0.86862
LT5	Continuous	Ice-off	67.0167	0.860149	9	ch13	0.00710226	11.4309	NA
LT5	Continuous	Ice-off	25.6434	0.990452	12	ch8	0.00260947	4.19989	0.729237
LT6	Continuous	Ice-off	48.5934	0.988143	13	ch11	0.00523889	6.67603	0.405139
LT6	Continuous	Ice-off	28.0769	0.995006	12	ch7	0.00302699	3.85736	0.234087
LT7	Continuous	Ice-off	81.2967	0.971007	13	ch10	0.00472545	12.0699	0.611379
LT8	Continuous	Ice-off	6.27692	0.955853	14	ch17	0.0108631	0.635019	0.787018
LT8	Continuous	Ice-off	0.949624	0.677958	20	ch4	0.00168977	0.0987779	0.122422
LT8	Continuous	Ice-off	1.67699	0.914157	18	ch5	0.00298405	0.174437	0.21619
LT9	Continuous	Ice-off	13.6636	0.990255	11	ch8	0.00192904	1.39476	0.0256499
LT10	Continuous	Ice-off	52.4455	0.971313	11	ch1	0.0024141	5.96719	0.375806
LT10	Continuous	Ice-off	36.9286	0.999127	13	ch16	0.00164985	4.07811	0.256835
LT11	Continuous	Ice-off	21.2587	0.997462	12	ch15	0.0020014	3.09269	0.0018979
LT11	Continuous	Ice-off	26.2579	0.98395	19	ch2	0.00247205	3.81996	0.0023442
LT12	Continuous	Ice-off	21.1818	0.994298	12	ch14	0.00261474	2.33892	0.015056
LT12	Continuous	Ice-off	11.2879	0.994294	14	ch7	0.00147897	1.32296	0.00851611
LT13	Continuous	Ice-off	63.3346	0.948363	20	ch11	0.00196271	9.22632	0.00508176
LT13	Continuous	Ice-off	86.425	0.993207	15	ch13	0.0028738	13.5091	0.00744069
LT14	Continuous	Ice-off	30.6783	0.990762	12	ch10	0.00244785	3.82212	0.136057
LT14	Continuous	Ice-off	40.2571	0.983808	14	ch3	0.0033095	5.16751	0.183949
LT15	Continuous	Ice-off	14.9036	0.991539	15	ch11	0.0022746	1.45405	0.0540443
LT15	Continuous	Ice-off	16.6357	0.700987	15	ch2	0.0026159	1.67223	0.0621535
LT15	Continuous	Ice-off	29.4371	0.995648	12	ch3	0.00462887	2.95903	0.109981
LT16	Continuous	Ice-off	11.7429	0.970217	15	ch4	0.00732778	1.32064	0.0245037
LT16	Continuous	Ice-off	10.6888	0.957282	12	ch5	0.00667004	1.2021	0.0223042
LT16	Continuous	Ice-off	9.32418	0.971404	13	ch8	0.00564734	1.01779	0.0188844
LT1	Continuous	Summer	10.1329	0.993607	12	ch15	0.00429822	1.02709	0.102085
LT1	Continuous	Summer	6.05594	0.979965	12	ch16	0.00249329	0.595789	0.0592173
LT1	Continuous	Summer	7.17133	0.979134	12	ch5	0.00304198	0.726901	0.0722489
LT2	Continuous	Summer	-8.33566	0.995536	12	ch1	0.00427989	-0.880848	0.0823577
LT2	Continuous	Summer	-1.65734	0.762699	12	ch13	0.000886219	-0.182393	0.0170535
LT2	Continuous	Summer	-7.28322	0.993784	12	ch3	0.00373952	-0.769634	0.0719594
LT3	Continuous	Summer	-6.72105	0.98394	19	ch18	0.00290458	-0.632912	0.0689035
LT3	Continuous	Summer	-6.99298	0.984666	19	ch19	0.0030221	-0.658519	0.0716913
LT4	Continuous	Summer	1.19265	0.600815	16	ch12	0.00475432	0.127149	0.0477955
LT4	Continuous	Summer	1.15147	0.64314	16	ch4	0.00458099	0.122514	0.046053
LT4	Continuous	Summer	2.12353	0.777873	16	ch6	0.00852727	0.228053	0.0857252
LT5	Continuous	Summer	6.50769	0.97725	14	ch2	0.00348509	0.698435	0.157553
LT5	Continuous	Summer	6.8022	0.966714	13	ch8	0.00353566	0.70857	0.159839
LT5	Continuous	Summer	5.04945	0.992331	13	ch9	0.00263004	0.527077	0.118898
LT6	Continuous	Summer	-3.28182	0.935139	11	ch10	0.00271828	-0.340703	0.149892
LT6	Continuous	Summer	-1.77576	0.858859	10	ch11	0.00147083	-0.184351	0.0811048
LT6	Continuous	Summer	-3.06667	0.725109	10	ch17	0.00254532	-0.319025	0.140354
LT7	Continuous	Summer	10.6264	0.98202	13	ch14	0.00331793	1.00571	0.0140002
LT7	Continuous	Summer	12.3934	0.986887	14	ch7	0.00410727	1.24497	0.0173309
LT8	Continuous	Summer	-8.84154	0.97726	25	ch13	0.00394396	-1.0143	0.243218
LT9	Continuous	Summer	16.3042	0.993596	12	ch10	0.00131778	1.80425	0.0210501
LT9	Continuous	Summer	12.794	0.900295	20	ch18	0.00092724	1.26954	0.0148117
LT9	Continuous	Summer	11.9286	0.993555	13	ch9	0.00096611	1.32276	0.0154326
LT10	Continuous	Summer	12.8848	0.987242	10	ch11	0.00170105	1.4079	0.0205406
LT10	Continuous	Summer	18.5393	0.8427	15	ch12	0.00252677	2.09132	0.0305114
LT11	Continuous	Summer	12.3	0.997858	9	ch17	0.00167433	1.35959	0.00393488
LT11	Continuous	Summer	12.8462	0.99363	12	ch2	0.00179795	1.45997	0.00422541
LT12	Continuous	Summer	7.81119	0.904186	12	ch4	0.00664665	0.881919	0.00149908
LT12	Continuous	Summer	3.73077	0.976188	12	ch8	0.0030812	0.408832	0.000694928
LT13	Continuous	Summer	14.2545	0.985708	10	ch16	0.00307839	1.5571	0.0701988
LT13	Continuous	Summer	15.6399	0.654969	12	ch19	0.00302864	1.53193	0.0690643
LT13	Continuous	Summer	12.0364	0.974417	11	ch5	0.00267812	1.35464	0.0610712
LT14	Continuous	Summer	9.01667	0.950963	9	ch14	0.00841666	0.928327	0.0732995
LT14	Continuous	Summer	6.38182	0.942108	10	ch15	0.00651454	0.71853	0.0567342
LT14	Continuous	Summer	7.75	0.990707	9	ch7	0.0076785	0.84691	0.0668709
LT15	Continuous	Summer	1.17402	0.918528	17	ch11	0.00965167	0.121685	NA
LT15	Continuous	Summer	1.04541	0.717857	18	ch17	0.0086121	0.108579	NA
LT15	Continuous	Summer	1.50175	0.914297	19	ch2	0.0127201	0.160371	NA
LT16	Continuous	Summer	9.12637	0.955146	13	ch10	0.00527927	0.929122	0.256311
LT16	Continuous	Summer	6.73407	0.930261	14	ch18	0.00349299	0.614747	0.169587
LT16	Continuous	Summer	2.49451	0.982815	13	ch9	0.00144596	0.254481	0.0702022
LT1	Continuous	Ice-on	25.9265	0.966025	16	ch10	0.00449235	3.79771	0.0157144
LT1	Continuous	Ice-on	27.9363	0.994264	14	ch19	0.00434053	3.66937	0.0151834
LT2	Continuous	Ice-on	34.3455	0.959518	11	ch12	0.00970774	5.19683	0.0588926
LT2	Continuous	Ice-on	31.6049	0.983255	12	ch14	0.00815244	4.36423	0.0494573
LT2	Continuous	Ice-on	28.2667	0.984531	10	ch8	0.00773907	4.14294	0.0469495
LT3	Continuous	Ice-on	9.51818	0.945807	11	ch1	0.00658775	1.43016	0.283248
LT3	Continuous	Ice-on	7.33636	0.977352	11	ch15	0.00507767	1.10233	0.21832
LT3	Continuous	Ice-on	8.50909	0.975804	11	ch2	0.00588934	1.27854	0.253219
LT4	Continuous	Ice-on	14.6909	0.964584	11	ch16	0.01269	2.15319	0.0447203
LT4	Continuous	Ice-on	16.1014	0.979823	12	ch17	0.0139371	2.3648	0.0491153
LT4	Continuous	Ice-on	17.1189	0.946887	12	ch4	0.0152354	2.58508	0.0536904
LT4	Continuous	Ice-on	17.6182	0.987631	11	ch5	0.0156798	2.66048	0.0552564
LT5	Continuous	Ice-on	20.3113	0.965599	17	ch13	0.00849659	3.18366	0.109675
LT5	Continuous	Ice-on	21.7132	0.99009	17	ch6	0.00880322	3.29856	0.113633
LT5	Continuous	Ice-on	15.2777	0.880818	23	ch9	0.00596843	2.23636	0.077041
LT6	Continuous	Ice-on	16.7483	0.996953	12	ch11	0.0032594	2.41952	0.0558202
LT6	Continuous	Ice-on	17.2098	0.984281	12	ch3	0.00345071	2.56153	0.0590966
LT6	Continuous	Ice-on	20.5594	0.995915	12	ch7	0.00400109	2.97009	0.0685226
LT7	Continuous	Ice-on	24.9231	0.988146	13	ch18	0.00419156	3.26048	0.0268775
LT7	Continuous	Ice-on	33.7028	0.988328	12	ch20	0.00566813	4.40906	0.0363456
LT8	Continuous	Ice-on	8.64176	0.947346	14	ch6	0.0189134	1.23648	0.0731001
LT9	Continuous	Ice-on	35.7091	0.993122	10	ch12	0.00460582	5.17971	0.0241403
LT9	Continuous	Ice-on	21.65	0.980675	9	ch4	0.00278686	3.13411	0.0146067
LT9	Continuous	Ice-on	20.5455	0.993774	11	ch8	0.0025669	2.88674	0.0134538
LT10	Continuous	Ice-on	18.0242	0.954693	10	ch10	0.00375776	2.52345	0.0166008
LT10	Continuous	Ice-on	11.5714	0.996658	7	ch11	0.00241246	1.62004	0.0106576
LT10	Continuous	Ice-on	13.9636	0.910486	10	ch16	0.00291119	1.95495	0.0128609
LT11	Continuous	Ice-on	13.4022	0.99284	14	ch19	0.0019489	1.69444	0.00254115
LT12	Continuous	Ice-on	9.26429	0.975766	15	ch13	0.00336034	1.3967	0.00434456
LT12	Continuous	Ice-on	8.87013	0.833625	22	ch20	0.00268872	1.11755	0.00347622
LT12	Continuous	Ice-on	11.2121	0.97661	10	ch7	0.00379017	1.57536	0.00490028
LT13	Continuous	Ice-on	13.8671	0.980561	12	ch14	0.00414001	1.82949	0.00936077
LT13	Continuous	Ice-on	8.36364	0.965252	12	ch18	0.00237648	1.05018	0.00537335
LT14	Continuous	Ice-on	7.75735	0.660496	17	ch1	0.00270341	1.12689	0.00147006
LT14	Continuous	Ice-on	10.1036	0.924669	15	ch15	0.00352106	1.46772	0.00191468
LT14	Continuous	Ice-on	9.27696	0.962284	17	ch2	0.00323299	1.34764	0.00175803
LT15	Continuous	Ice-on	40.7455	0.9921	10	ch12	0.0197905	6.12638	NA
LT15	Continuous	Ice-on	7.13636	0.978414	11	ch4	0.00345927	1.07086	0.447606
LT15	Continuous	Ice-on	10.6818	0.947407	12	ch8	0.0050256	1.55573	0.650279
LT16	Continuous	Ice-on	8.92857	0.994876	15	ch1	0.00229147	1.32571	0.0165378
LT16	Continuous	Ice-on	13.9582	0.922188	14	ch15	0.0035823	2.07251	0.0258539
LT16	Continuous	Ice-on	17.1604	0.889784	14	ch2	0.00440413	2.54797	0.0317852
